# Supplementary material for: Phosphorylation of PFKFB4 by PIM2 promotes anaerobic glycolysis and cell proliferation in endometriosis
Source: Cell Death Dis. 2022 Sep 15;13(9):790. doi: 10.1038/s41419-022-05241-6 (PMC9477845; doi:10.1038/s41419-022-05241-6)
Supplement: Supplementary file 4 — suppllent excels 01 [file 41419_2022_5241_MOESM4_ESM.xlsx]

## Sheet: PFKFB4
Master Protein Accession	Entry name	Description	Coverage [%]	# Peptides	# PSMs	# Unique Peptides	# AAs	MW [kDa]	calc. pI	Score Sequest HT: Sequest HT	Abundance	# Protein Groups
P04264	K2C1_HUMAN	Keratin, type II cytoskeletal 1 OS=Homo sapiens OX=9606 GN=KRT1 PE=1 SV=6	60	46	155	41	644	66	8.12	458.99	7.11272e+09	1
P35527	K1C9_HUMAN	Keratin, type I cytoskeletal 9 OS=Homo sapiens OX=9606 GN=KRT9 PE=1 SV=3	74	33	95	33	623	62	5.24	322.39	2.76819e+09	1
P35908	K22E_HUMAN	Keratin, type II cytoskeletal 2 epidermal OS=Homo sapiens OX=9606 GN=KRT2 PE=1 SV=2	65	37	84	28	639	65.4	8	224.83	1.20622e+09	1
Q16877	F264_HUMAN	6-phosphofructo-2-kinase/fructose-2,6-bisphosphatase 4 OS=Homo sapiens OX=9606 GN=PFKFB4 PE=2 SV=6	65	32	83	27	469	54	6.62	220.89	2.37098e+09	1
P13645	K1C10_HUMAN	Keratin, type I cytoskeletal 10 OS=Homo sapiens OX=9606 GN=KRT10 PE=1 SV=6	52	28	82	23	584	58.8	5.21	225.07	2.8487e+09	1
P11142	HSP7C_HUMAN	Heat shock cognate 71 kDa protein OS=Homo sapiens OX=9606 GN=HSPA8 PE=1 SV=1	49	29	48	23	646	70.9	5.52	138.24	4.47478e+08	1
P08779	K1C16_HUMAN	Keratin, type I cytoskeletal 16 OS=Homo sapiens OX=9606 GN=KRT16 PE=1 SV=4	60	30	52	18	473	51.2	5.05	144.28	5.44068e+08	1
P02533	K1C14_HUMAN	Keratin, type I cytoskeletal 14 OS=Homo sapiens OX=9606 GN=KRT14 PE=1 SV=4	59	29	47	12	472	51.5	5.16	119.17	2.29622e+08	1
P02538	K2C6A_HUMAN	Keratin, type II cytoskeletal 6A OS=Homo sapiens OX=9606 GN=KRT6A PE=1 SV=3	53	34	59	5	564	60	8	160.33	4.79962e+08	1
P10809	CH60_HUMAN	60 kDa heat shock protein, mitochondrial OS=Homo sapiens OX=9606 GN=HSPD1 PE=1 SV=2	51	25	37	25	573	61	5.87	112.38	2.60078e+08	1
P13647	K2C5_HUMAN	Keratin, type II cytoskeletal 5 OS=Homo sapiens OX=9606 GN=KRT5 PE=1 SV=3	48	36	60	23	590	62.3	7.74	152.8	5.06565e+08	1
P0DMV9	HS71B_HUMAN	Heat shock 70 kDa protein 1B OS=Homo sapiens OX=9606 GN=HSPA1B PE=1 SV=1	42	24	42	16	641	70	5.66	113.19	3.52644e+08	1
P04259	K2C6B_HUMAN	Keratin, type II cytoskeletal 6B OS=Homo sapiens OX=9606 GN=KRT6B PE=1 SV=5	48	30	54	2	564	60	8	142.09	21606680	1
P04406	G3P_HUMAN	Glyceraldehyde-3-phosphate dehydrogenase OS=Homo sapiens OX=9606 GN=GAPDH PE=1 SV=3	49	14	33	14	335	36	8.46	86.01	1.75245e+08	1
Q9UNE7	CHIP_HUMAN	E3 ubiquitin-protein ligase CHIP OS=Homo sapiens OX=9606 GN=STUB1 PE=1 SV=2	50	19	41	19	303	34.8	5.87	105.51	4.19185e+08	1
P08238	HS90B_HUMAN	Heat shock protein HSP 90-beta OS=Homo sapiens OX=9606 GN=HSP90AB1 PE=1 SV=4	37	24	34	12	724	83.2	5.03	91.09	6.73916e+07	1
P07900	HS90A_HUMAN	Heat shock protein HSP 90-alpha OS=Homo sapiens OX=9606 GN=HSP90AA1 PE=1 SV=5	34	25	34	13	732	84.6	5.02	92.65	1.74061e+08	1
P13639	EF2_HUMAN	Elongation factor 2 OS=Homo sapiens OX=9606 GN=EEF2 PE=1 SV=4	27	22	37	22	858	95.3	6.83	87.76	1.12651e+08	1
P60709	ACTB_HUMAN	Actin, cytoplasmic 1 OS=Homo sapiens OX=9606 GN=ACTB PE=1 SV=1	51	16	35	6	375	41.7	5.48	86.15	3.58247e+08	1
P02768	ALBU_HUMAN	Serum albumin OS=Homo sapiens OX=9606 GN=ALB PE=1 SV=2	43	25	32	25	609	69.3	6.28	82.23	2.62078e+08	1
P11021	BIP_HUMAN	Endoplasmic reticulum chaperone BiP OS=Homo sapiens OX=9606 GN=HSPA5 PE=1 SV=2	43	24	30	23	654	72.3	5.16	74.03	6.33634e+07	1
P14618	KPYM_HUMAN	Pyruvate kinase PKM OS=Homo sapiens OX=9606 GN=PKM PE=1 SV=4	41	16	26	16	531	57.9	7.84	71.99	6.13108e+07	1
P38646	GRP75_HUMAN	Stress-70 protein, mitochondrial OS=Homo sapiens OX=9606 GN=HSPA9 PE=1 SV=2	35	19	23	19	679	73.6	6.16	52.16	5.54406e+07	1
P02788	TRFL_HUMAN	Lactotransferrin OS=Homo sapiens OX=9606 GN=LTF PE=1 SV=6	29	17	19	17	710	78.1	8.12	47.31	3.61001e+07	1
P25311	ZA2G_HUMAN	Zinc-alpha-2-glycoprotein OS=Homo sapiens OX=9606 GN=AZGP1 PE=1 SV=2	51	13	16	13	298	34.2	6.05	48.04	7.77119e+07	1
Q9UKT8	FBXW2_HUMAN	F-box/WD repeat-containing protein 2 OS=Homo sapiens OX=9606 GN=FBXW2 PE=1 SV=2	25	10	16	10	454	51.5	6.58	51.84	8.53339e+07	1
P13797	PLST_HUMAN	Plastin-3 OS=Homo sapiens OX=9606 GN=PLS3 PE=1 SV=4	31	15	18	13	630	70.8	5.6	51.95	2.73423e+07	1
P68133	ACTS_HUMAN	Actin, alpha skeletal muscle OS=Homo sapiens OX=9606 GN=ACTA1 PE=1 SV=1	33	12	26	2	377	42	5.39	56.57	1.96379e+07	1
Q04695	K1C17_HUMAN	Keratin, type I cytoskeletal 17 OS=Homo sapiens OX=9606 GN=KRT17 PE=1 SV=2	38	17	23	7	432	48.1	5.02	57.6	3.01391e+07	1
P00558	PGK1_HUMAN	Phosphoglycerate kinase 1 OS=Homo sapiens OX=9606 GN=PGK1 PE=1 SV=3	28	8	14	8	417	44.6	8.1	40.55	1.81041e+07	1
P49368	TCPG_HUMAN	T-complex protein 1 subunit gamma OS=Homo sapiens OX=9606 GN=CCT3 PE=1 SV=4	31	14	17	14	545	60.5	6.49	35.74	3.04293e+07	1
P04075	ALDOA_HUMAN	Fructose-bisphosphate aldolase A OS=Homo sapiens OX=9606 GN=ALDOA PE=1 SV=2	48	12	17	11	364	39.4	8.09	42.22	5.48683e+07	1
P09874	PARP1_HUMAN	Poly [ADP-ribose] polymerase 1 OS=Homo sapiens OX=9606 GN=PARP1 PE=1 SV=4	21	16	17	16	1014	113	8.88	43.96	2.46614e+07	1
P07355	ANXA2_HUMAN	Annexin A2 OS=Homo sapiens OX=9606 GN=ANXA2 PE=1 SV=2	41	12	14	12	339	38.6	7.75	35.89	2.96573e+07	1
P29508	SPB3_HUMAN	Serpin B3 OS=Homo sapiens OX=9606 GN=SERPINB3 PE=1 SV=2	35	12	15	5	390	44.5	6.81	34.14	4.4379e+07	1
P22314	UBA1_HUMAN	Ubiquitin-like modifier-activating enzyme 1 OS=Homo sapiens OX=9606 GN=UBA1 PE=1 SV=3	16	13	15	13	1058	117.8	5.76	33.16	1.22349e+07	1
P17066	HSP76_HUMAN	Heat shock 70 kDa protein 6 OS=Homo sapiens OX=9606 GN=HSPA6 PE=1 SV=2	16	10	16	1	643	71	6.14	38.7	7.06046e+07	1
Q02413	DSG1_HUMAN	Desmoglein-1 OS=Homo sapiens OX=9606 GN=DSG1 PE=1 SV=2	18	12	16	12	1049	113.7	5.03	36.96	2.70004e+07	1
P78347	GTF2I_HUMAN	General transcription factor II-I OS=Homo sapiens OX=9606 GN=GTF2I PE=1 SV=2	18	15	16	15	998	112.3	6.39	39.79	2.63168e+07	1
P12956	XRCC6_HUMAN	X-ray repair cross-complementing protein 6 OS=Homo sapiens OX=9606 GN=XRCC6 PE=1 SV=2	27	14	16	14	609	69.8	6.64	36.19	2.45974e+07	1
Q13616	CUL1_HUMAN	Cullin-1 OS=Homo sapiens OX=9606 GN=CUL1 PE=1 SV=2	22	17	18	17	776	89.6	8	37.56	2.20447e+07	1
P07195	LDHB_HUMAN	L-lactate dehydrogenase B chain OS=Homo sapiens OX=9606 GN=LDHB PE=1 SV=2	40	13	15	12	334	36.6	6.05	38.26	7.94305e+07	1
P61978	HNRPK_HUMAN	Heterogeneous nuclear ribonucleoprotein K OS=Homo sapiens OX=9606 GN=HNRNPK PE=1 SV=1	30	10	12	10	463	50.9	5.54	34.53	3.57387e+07	1
P11940	PABP1_HUMAN	Polyadenylate-binding protein 1 OS=Homo sapiens OX=9606 GN=PABPC1 PE=1 SV=2	25	14	16	9	636	70.6	9.5	38.03	2.42442e+07	1
P12277	KCRB_HUMAN	Creatine kinase B-type OS=Homo sapiens OX=9606 GN=CKB PE=1 SV=1	39	8	9	8	381	42.6	5.59	22.73	1.30311e+07	1
P48643	TCPE_HUMAN	T-complex protein 1 subunit epsilon OS=Homo sapiens OX=9606 GN=CCT5 PE=1 SV=1	27	14	16	14	541	59.6	5.66	30.44	2.81155e+07	1
P50990	TCPQ_HUMAN	T-complex protein 1 subunit theta OS=Homo sapiens OX=9606 GN=CCT8 PE=1 SV=4	26	13	14	13	548	59.6	5.6	28.19	3.66445e+07	1
P40926	MDHM_HUMAN	Malate dehydrogenase, mitochondrial OS=Homo sapiens OX=9606 GN=MDH2 PE=1 SV=3	38	9	11	9	338	35.5	8.68	27.4	3.1257e+07	1
P15924	DESP_HUMAN	Desmoplakin OS=Homo sapiens OX=9606 GN=DSP PE=1 SV=3	6	15	16	15	2871	331.6	6.81	35.79	2.81736e+07	1
P22626	ROA2_HUMAN	Heterogeneous nuclear ribonucleoproteins A2/B1 OS=Homo sapiens OX=9606 GN=HNRNPA2B1 PE=1 SV=2	29	8	13	8	353	37.4	8.95	34.22	1.949e+07	1
P68363	TBA1B_HUMAN	Tubulin alpha-1B chain OS=Homo sapiens OX=9606 GN=TUBA1B PE=1 SV=1	30	9	12	8	451	50.1	5.06	28.51	2.82158e+07	1
P19338	NUCL_HUMAN	Nucleolin OS=Homo sapiens OX=9606 GN=NCL PE=1 SV=3	19	13	13	13	710	76.6	4.7	29.1	2.15021e+07	1
P31948	STIP1_HUMAN	Stress-induced-phosphoprotein 1 OS=Homo sapiens OX=9606 GN=STIP1 PE=1 SV=1	30	14	17	14	543	62.6	6.8	35.32	2.31236e+07	1
P06733	ENOA_HUMAN	Alpha-enolase OS=Homo sapiens OX=9606 GN=ENO1 PE=1 SV=2	31	9	11	8	434	47.1	7.39	25.27	2.71506e+07	1
P12268	IMDH2_HUMAN	Inosine-5'-monophosphate dehydrogenase 2 OS=Homo sapiens OX=9606 GN=IMPDH2 PE=1 SV=2	18	7	8	7	514	55.8	6.9	24.06	6.4405e+06	1
Q00839	HNRPU_HUMAN	Heterogeneous nuclear ribonucleoprotein U OS=Homo sapiens OX=9606 GN=HNRNPU PE=1 SV=6	13	9	13	9	825	90.5	6	23.2	4.10808e+07	1
P09651	ROA1_HUMAN	Heterogeneous nuclear ribonucleoprotein A1 OS=Homo sapiens OX=9606 GN=HNRNPA1 PE=1 SV=5	22	6	9	6	372	38.7	9.13	24.25	1.60946e+07	1
Q8ND56	LS14A_HUMAN	Protein LSM14 homolog A OS=Homo sapiens OX=9606 GN=LSM14A PE=1 SV=3	23	9	11	9	463	50.5	9.52	26.33	3.14432e+07	1
P35637	FUS_HUMAN	RNA-binding protein FUS OS=Homo sapiens OX=9606 GN=FUS PE=1 SV=1	14	6	10	4	526	53.4	9.36	25.71	23288651	1
Q16875	F263_HUMAN	6-phosphofructo-2-kinase/fructose-2,6-bisphosphatase 3 OS=Homo sapiens OX=9606 GN=PFKFB3 PE=1 SV=1	19	11	16	6	520	59.6	8.21	34.16	1.62927e+07	1
P23396	RS3_HUMAN	40S ribosomal protein S3 OS=Homo sapiens OX=9606 GN=RPS3 PE=1 SV=2	47	10	11	10	243	26.7	9.66	29.73	3.70526e+07	1
P00338	LDHA_HUMAN	L-lactate dehydrogenase A chain OS=Homo sapiens OX=9606 GN=LDHA PE=1 SV=2	33	12	12	11	332	36.7	8.27	25.25	4.37261e+07	1
P08727	K1C19_HUMAN	Keratin, type I cytoskeletal 19 OS=Homo sapiens OX=9606 GN=KRT19 PE=1 SV=4	17	9	14	1	400	44.1	5.14	33.31		1
P29401	TKT_HUMAN	Transketolase OS=Homo sapiens OX=9606 GN=TKT PE=1 SV=3	19	9	11	9	623	67.8	7.66	23.13	1.91602e+07	1
P68104	EF1A1_HUMAN	Elongation factor 1-alpha 1 OS=Homo sapiens OX=9606 GN=EEF1A1 PE=1 SV=1	19	7	11	7	462	50.1	9.01	27.23	5.17482e+07	1
P23526	SAHH_HUMAN	Adenosylhomocysteinase OS=Homo sapiens OX=9606 GN=AHCY PE=1 SV=4	23	9	9	9	432	47.7	6.34	23.25	1.44204e+07	1
P04040	CATA_HUMAN	Catalase OS=Homo sapiens OX=9606 GN=CAT PE=1 SV=3	22	10	11	10	527	59.7	7.39	27.21	1.29105e+07	1
P17987	TCPA_HUMAN	T-complex protein 1 subunit alpha OS=Homo sapiens OX=9606 GN=TCP1 PE=1 SV=1	26	11	12	11	556	60.3	6.11	23.18	20783888	1
P40227	TCPZ_HUMAN	T-complex protein 1 subunit zeta OS=Homo sapiens OX=9606 GN=CCT6A PE=1 SV=3	17	7	9	7	531	58	6.68	25.75	1.76806e+07	1
Q13885	TBB2A_HUMAN	Tubulin beta-2A chain OS=Homo sapiens OX=9606 GN=TUBB2A PE=1 SV=1	26	8	9	1	445	49.9	4.89	23.5	880094	1
P68371	TBB4B_HUMAN	Tubulin beta-4B chain OS=Homo sapiens OX=9606 GN=TUBB4B PE=1 SV=1	25	8	9	1	445	49.8	4.89	22.98	1.43891e+07	1
Q9NZI8	IF2B1_HUMAN	Insulin-like growth factor 2 mRNA-binding protein 1 OS=Homo sapiens OX=9606 GN=IGF2BP1 PE=1 SV=2	19	9	10	9	577	63.4	9.2	21.86	1.54122e+07	1
P14625	ENPL_HUMAN	Endoplasmin OS=Homo sapiens OX=9606 GN=HSP90B1 PE=1 SV=1	13	9	10	8	803	92.4	4.84	21.91	1.32678e+07	1
P27797	CALR_HUMAN	Calreticulin OS=Homo sapiens OX=9606 GN=CALR PE=1 SV=1	18	5	7	5	417	48.1	4.44	12.67	7.09057e+06	1
P48594	SPB4_HUMAN	Serpin B4 OS=Homo sapiens OX=9606 GN=SERPINB4 PE=1 SV=2	22	9	10	2	390	44.8	6.21	20.57	1.82526e+06	1
P01834	IGKC_HUMAN	Immunoglobulin kappa constant OS=Homo sapiens OX=9606 GN=IGKC PE=1 SV=2	64	4	8	4	107	11.8	6.52	21.08	1.10128e+07	1
P26038	MOES_HUMAN	Moesin OS=Homo sapiens OX=9606 GN=MSN PE=1 SV=3	16	12	14	5	577	67.8	6.4	22.36	2.13834e+07	1
P62701	RS4X_HUMAN	40S ribosomal protein S4, X isoform OS=Homo sapiens OX=9606 GN=RPS4X PE=1 SV=2	32	9	12	9	263	29.6	10.15	27.39	2.79597e+07	1
P30101	PDIA3_HUMAN	Protein disulfide-isomerase A3 OS=Homo sapiens OX=9606 GN=PDIA3 PE=1 SV=4	17	7	8	7	505	56.7	6.35	19.48	7.30787e+06	1
Q9BTZ2	DHRS4_HUMAN	Dehydrogenase/reductase SDR family member 4 OS=Homo sapiens OX=9606 GN=DHRS4 PE=1 SV=3	21	6	9	6	278	29.5	8.56	22.02	3.3981e+07	1
Q99832	TCPH_HUMAN	T-complex protein 1 subunit eta OS=Homo sapiens OX=9606 GN=CCT7 PE=1 SV=2	17	8	10	8	543	59.3	7.65	23.71	2.76138e+07	1
P18669	PGAM1_HUMAN	Phosphoglycerate mutase 1 OS=Homo sapiens OX=9606 GN=PGAM1 PE=1 SV=2	33	6	8	6	254	28.8	7.18	21.39	1.64568e+07	1
P15311	EZRI_HUMAN	Ezrin OS=Homo sapiens OX=9606 GN=EZR PE=1 SV=4	14	10	13	3	586	69.4	6.27	23.17	3.73396e+06	1
P12035	K2C3_HUMAN	Keratin, type II cytoskeletal 3 OS=Homo sapiens OX=9606 GN=KRT3 PE=1 SV=3	10	7	11	1	628	64.4	6.48	26.34	2.72245e+06	1
P63244	RACK1_HUMAN	Receptor of activated protein C kinase 1 OS=Homo sapiens OX=9606 GN=RACK1 PE=1 SV=3	26	6	7	6	317	35.1	7.69	18.13	1.51651e+07	1
Q08554	DSC1_HUMAN	Desmocollin-1 OS=Homo sapiens OX=9606 GN=DSC1 PE=1 SV=2	8	6	7	6	894	99.9	5.43	19.7	16871776	1
P17844	DDX5_HUMAN	Probable ATP-dependent RNA helicase DDX5 OS=Homo sapiens OX=9606 GN=DDX5 PE=1 SV=1	17	10	10	6	614	69.1	8.92	21.32	1.52553e+07	1
P63104	1433Z_HUMAN	14-3-3 protein zeta/delta OS=Homo sapiens OX=9606 GN=YWHAZ PE=1 SV=1	38	8	8	5	245	27.7	4.79	21.63	2.59691e+07	1
P13646	K1C13_HUMAN	Keratin, type I cytoskeletal 13 OS=Homo sapiens OX=9606 GN=KRT13 PE=1 SV=4	11	7	13	3	458	49.6	4.96	34.52	7.01404e+06	1
P25705	ATPA_HUMAN	ATP synthase subunit alpha, mitochondrial OS=Homo sapiens OX=9606 GN=ATP5F1A PE=1 SV=1	14	7	8	7	553	59.7	9.13	21.66	2.88142e+07	1
Q6UWP8	SBSN_HUMAN	Suprabasin OS=Homo sapiens OX=9606 GN=SBSN PE=1 SV=2	21	4	6	4	590	60.5	7.01	20.41	3.27653e+06	1
Q08188	TGM3_HUMAN	Protein-glutamine gamma-glutamyltransferase E OS=Homo sapiens OX=9606 GN=TGM3 PE=1 SV=4	13	7	8	7	693	76.6	5.86	21.11	1.16486e+07	1
P00918	CAH2_HUMAN	Carbonic anhydrase 2 OS=Homo sapiens OX=9606 GN=CA2 PE=1 SV=2	25	6	7	6	260	29.2	7.4	18.01	1.45174e+07	1
P27824	CALX_HUMAN	Calnexin OS=Homo sapiens OX=9606 GN=CANX PE=1 SV=2	12	6	7	6	592	67.5	4.6	17.21	7.69967e+06	1
O00571	DDX3X_HUMAN	ATP-dependent RNA helicase DDX3X OS=Homo sapiens OX=9606 GN=DDX3X PE=1 SV=3	17	9	9	8	662	73.2	7.18	18.6	8.10692e+06	1
P14923	PLAK_HUMAN	Junction plakoglobin OS=Homo sapiens OX=9606 GN=JUP PE=1 SV=3	11	7	7	7	745	81.7	6.14	18.08	1.32418e+07	1
P07237	PDIA1_HUMAN	Protein disulfide-isomerase OS=Homo sapiens OX=9606 GN=P4HB PE=1 SV=3	21	9	9	9	508	57.1	4.87	20.93	8.44045e+06	1
P60174	TPIS_HUMAN	Triosephosphate isomerase OS=Homo sapiens OX=9606 GN=TPI1 PE=1 SV=3	26	6	8	6	286	30.8	5.92	17.45	1.08972e+07	1
Q86YZ3	HORN_HUMAN	Hornerin OS=Homo sapiens OX=9606 GN=HRNR PE=1 SV=2	6	3	6	3	2850	282.2	10.04	10.21	1.88881e+06	1
Q7Z794	K2C1B_HUMAN	Keratin, type II cytoskeletal 1b OS=Homo sapiens OX=9606 GN=KRT77 PE=2 SV=3	13	7	12	6	578	61.9	5.99	30.04	3.50494e+08	1
P13010	XRCC5_HUMAN	X-ray repair cross-complementing protein 5 OS=Homo sapiens OX=9606 GN=XRCC5 PE=1 SV=3	17	9	9	9	732	82.7	5.81	18.51	1.20929e+07	1
Q06830	PRDX1_HUMAN	Peroxiredoxin-1 OS=Homo sapiens OX=9606 GN=PRDX1 PE=1 SV=1	34	7	9	4	199	22.1	8.13	21.74	2.24925e+07	1
P15880	RS2_HUMAN	40S ribosomal protein S2 OS=Homo sapiens OX=9606 GN=RPS2 PE=1 SV=2	21	6	7	6	293	31.3	10.24	16.46	1.78688e+07	1
Q13310	PABP4_HUMAN	Polyadenylate-binding protein 4 OS=Homo sapiens OX=9606 GN=PABPC4 PE=1 SV=1	12	7	7	2	644	70.7	9.26	17.08	1.70001e+06	1
P05090	APOD_HUMAN	Apolipoprotein D OS=Homo sapiens OX=9606 GN=APOD PE=1 SV=1	31	6	8	6	189	21.3	5.15	20.38	3.71472e+07	1
Q14974	IMB1_HUMAN	Importin subunit beta-1 OS=Homo sapiens OX=9606 GN=KPNB1 PE=1 SV=2	8	6	7	6	876	97.1	4.78	16.3	9.33521e+06	1
Q15233	NONO_HUMAN	Non-POU domain-containing octamer-binding protein OS=Homo sapiens OX=9606 GN=NONO PE=1 SV=4	29	9	9	9	471	54.2	8.95	14.97	1.18588e+07	1
Q8N1N4	K2C78_HUMAN	Keratin, type II cytoskeletal 78 OS=Homo sapiens OX=9606 GN=KRT78 PE=1 SV=2	14	7	8	5	520	56.8	6.02	15.9	5.5497e+06	1
P62987	RL40_HUMAN	Ubiquitin-60S ribosomal protein L40 OS=Homo sapiens OX=9606 GN=UBA52 PE=1 SV=2	37	4	9	4	128	14.7	9.83	22.28	8.17982e+07	1
Q14697	GANAB_HUMAN	Neutral alpha-glucosidase AB OS=Homo sapiens OX=9606 GN=GANAB PE=1 SV=3	10	6	7	6	944	106.8	6.14	13.62	1.93872e+06	1
P07910	HNRPC_HUMAN	Heterogeneous nuclear ribonucleoproteins C1/C2 OS=Homo sapiens OX=9606 GN=HNRNPC PE=1 SV=4	18	6	8	6	306	33.7	5.08	16.92	9.25675e+06	1
P62258	1433E_HUMAN	14-3-3 protein epsilon OS=Homo sapiens OX=9606 GN=YWHAE PE=1 SV=1	38	8	9	6	255	29.2	4.74	23.19	1.84565e+07	1
P13667	PDIA4_HUMAN	Protein disulfide-isomerase A4 OS=Homo sapiens OX=9606 GN=PDIA4 PE=1 SV=2	14	7	7	7	645	72.9	5.07	16.38	6.9923e+06	1
O43242	PSMD3_HUMAN	26S proteasome non-ATPase regulatory subunit 3 OS=Homo sapiens OX=9606 GN=PSMD3 PE=1 SV=2	17	7	7	7	534	60.9	8.44	12.91	5623030	1
P34932	HSP74_HUMAN	Heat shock 70 kDa protein 4 OS=Homo sapiens OX=9606 GN=HSPA4 PE=1 SV=4	8	5	5	5	840	94.3	5.19	12.43	2.36375e+06	1
P04843	RPN1_HUMAN	Dolichyl-diphosphooligosaccharide--protein glycosyltransferase subunit 1 OS=Homo sapiens OX=9606 GN=RPN1 PE=1 SV=1	15	7	7	7	607	68.5	6.38	16.08	8.69891e+06	1
Q92945	FUBP2_HUMAN	Far upstream element-binding protein 2 OS=Homo sapiens OX=9606 GN=KHSRP PE=1 SV=4	11	6	6	6	711	73.1	7.3	15.13	9.72222e+06	1
Q12931	TRAP1_HUMAN	Heat shock protein 75 kDa, mitochondrial OS=Homo sapiens OX=9606 GN=TRAP1 PE=1 SV=3	11	6	6	6	704	80.1	8.21	13.31	2.53077e+07	1
Q13162	PRDX4_HUMAN	Peroxiredoxin-4 OS=Homo sapiens OX=9606 GN=PRDX4 PE=1 SV=1	19	5	6	3	271	30.5	6.29	16.02	3.01819e+06	1
Q9P1W9	PIM2_HUMAN	Serine/threonine-protein kinase pim-2 OS=Homo sapiens OX=9606 GN=PIM2 PE=1 SV=1	25	7	8	7	311	34.2	5.92	16.43	1.90318e+07	1
P13804	ETFA_HUMAN	Electron transfer flavoprotein subunit alpha, mitochondrial OS=Homo sapiens OX=9606 GN=ETFA PE=1 SV=1	19	4	5	4	333	35.1	8.38	11.25	3.71471e+06	1
P01876	IGHA1_HUMAN	Immunoglobulin heavy constant alpha 1 OS=Homo sapiens OX=9606 GN=IGHA1 PE=1 SV=2	18	5	5	4	353	37.6	6.51	14.69	4.51255e+07	1
P78371	TCPB_HUMAN	T-complex protein 1 subunit beta OS=Homo sapiens OX=9606 GN=CCT2 PE=1 SV=4	20	7	9	7	535	57.5	6.46	15.74	8.06728e+06	1
P01857	IGHG1_HUMAN	Immunoglobulin heavy constant gamma 1 OS=Homo sapiens OX=9606 GN=IGHG1 PE=1 SV=1	17	4	5	2	330	36.1	8.19	13.51	5.32611e+06	1
Q92841	DDX17_HUMAN	Probable ATP-dependent RNA helicase DDX17 OS=Homo sapiens OX=9606 GN=DDX17 PE=1 SV=2	9	6	6	2	729	80.2	8.27	16.16	2.09256e+06	1
O95831	AIFM1_HUMAN	Apoptosis-inducing factor 1, mitochondrial OS=Homo sapiens OX=9606 GN=AIFM1 PE=1 SV=1	11	6	6	6	613	66.9	8.95	13.42	5.19744e+06	1
Q96DA0	ZG16B_HUMAN	Zymogen granule protein 16 homolog B OS=Homo sapiens OX=9606 GN=ZG16B PE=1 SV=3	26	4	4	4	208	22.7	7.39	10.81	8.17604e+06	1
P00491	PNPH_HUMAN	Purine nucleoside phosphorylase OS=Homo sapiens OX=9606 GN=PNP PE=1 SV=2	18	4	6	4	289	32.1	6.95	12.7	2.81918e+06	1
P0DOY2	IGLC2_HUMAN	Immunoglobulin lambda constant 2 OS=Homo sapiens OX=9606 GN=IGLC2 PE=1 SV=1	46	3	5	1	106	11.3	7.24	12.96		1
P36871	PGM1_HUMAN	Phosphoglucomutase-1 OS=Homo sapiens OX=9606 GN=PGM1 PE=1 SV=3	12	6	6	6	562	61.4	6.76	10.93	2.31977e+06	1
P27694	RFA1_HUMAN	Replication protein A 70 kDa DNA-binding subunit OS=Homo sapiens OX=9606 GN=RPA1 PE=1 SV=2	14	6	6	6	616	68.1	7.21	9.75	5.87661e+06	1
P50991	TCPD_HUMAN	T-complex protein 1 subunit delta OS=Homo sapiens OX=9606 GN=CCT4 PE=1 SV=4	11	5	6	5	539	57.9	7.83	9.84	1.05476e+07	1
P55072	TERA_HUMAN	Transitional endoplasmic reticulum ATPase OS=Homo sapiens OX=9606 GN=VCP PE=1 SV=4	10	7	9	7	806	89.3	5.26	18.26	6.90875e+06	1
Q99623	PHB2_HUMAN	Prohibitin-2 OS=Homo sapiens OX=9606 GN=PHB2 PE=1 SV=2	20	5	5	5	299	33.3	9.83	12.51	5.10141e+06	1
Q96P63	SPB12_HUMAN	Serpin B12 OS=Homo sapiens OX=9606 GN=SERPINB12 PE=1 SV=1	9	3	5	3	405	46.2	5.53	11.77	1.6927e+07	1
P67809	YBOX1_HUMAN	Nuclease-sensitive element-binding protein 1 OS=Homo sapiens OX=9606 GN=YBX1 PE=1 SV=3	10	2	3	2	324	35.9	9.88	9.75	5.09699e+06	1
P06576	ATPB_HUMAN	ATP synthase subunit beta, mitochondrial OS=Homo sapiens OX=9606 GN=ATP5F1B PE=1 SV=3	13	5	5	5	529	56.5	5.4	11.63	5.7787e+06	1
P49591	SYSC_HUMAN	Serine--tRNA ligase, cytoplasmic OS=Homo sapiens OX=9606 GN=SARS PE=1 SV=3	9	3	3	3	514	58.7	6.43	7.32	1.7204e+06	1
P08133	ANXA6_HUMAN	Annexin A6 OS=Homo sapiens OX=9606 GN=ANXA6 PE=1 SV=3	10	6	6	6	673	75.8	5.6	9.66	3.76725e+06	1
P05089	ARGI1_HUMAN	Arginase-1 OS=Homo sapiens OX=9606 GN=ARG1 PE=1 SV=2	18	5	5	5	322	34.7	7.21	7.62	9.08554e+06	1
P30041	PRDX6_HUMAN	Peroxiredoxin-6 OS=Homo sapiens OX=9606 GN=PRDX6 PE=1 SV=3	27	6	7	6	224	25	6.38	8.08	1.86972e+07	1
Q96AE4	FUBP1_HUMAN	Far upstream element-binding protein 1 OS=Homo sapiens OX=9606 GN=FUBP1 PE=1 SV=3	9	4	4	4	644	67.5	7.61	10.65	5.67912e+06	1
P08865	RSSA_HUMAN	40S ribosomal protein SA OS=Homo sapiens OX=9606 GN=RPSA PE=1 SV=4	31	6	6	6	295	32.8	4.87	7.6	1.40147e+07	1
P49411	EFTU_HUMAN	Elongation factor Tu, mitochondrial OS=Homo sapiens OX=9606 GN=TUFM PE=1 SV=2	14	4	4	4	452	49.5	7.61	11.35	3.57893e+06	1
P62826	RAN_HUMAN	GTP-binding nuclear protein Ran OS=Homo sapiens OX=9606 GN=RAN PE=1 SV=3	15	3	4	3	216	24.4	7.49	10.98	3.76692e+06	1
P19013	K2C4_HUMAN	Keratin, type II cytoskeletal 4 OS=Homo sapiens OX=9606 GN=KRT4 PE=1 SV=4	10	5	5	3	534	57.3	6.61	9.97	2.25101e+06	1
B9A064	IGLL5_HUMAN	Immunoglobulin lambda-like polypeptide 5 OS=Homo sapiens OX=9606 GN=IGLL5 PE=2 SV=2	27	4	4	2	214	23	8.84	8.95	5.75713e+06	1
P36578	RL4_HUMAN	60S ribosomal protein L4 OS=Homo sapiens OX=9606 GN=RPL4 PE=1 SV=5	11	4	4	4	427	47.7	11.06	11.54	5547995	1
P29966	MARCS_HUMAN	Myristoylated alanine-rich C-kinase substrate OS=Homo sapiens OX=9606 GN=MARCKS PE=1 SV=4	10	2	3	2	332	31.5	4.45	9.44	2.65789e+06	1
Q13303	KCAB2_HUMAN	Voltage-gated potassium channel subunit beta-2 OS=Homo sapiens OX=9606 GN=KCNAB2 PE=1 SV=2	18	4	5	4	367	41	9	6.94	4.81574e+06	1
P11908	PRPS2_HUMAN	Ribose-phosphate pyrophosphokinase 2 OS=Homo sapiens OX=9606 GN=PRPS2 PE=1 SV=2	5	1	2	1	318	34.7	6.61	6.82	1.32526e+06	1
P05141	ADT2_HUMAN	ADP/ATP translocase 2 OS=Homo sapiens OX=9606 GN=SLC25A5 PE=1 SV=7	16	5	6	2	298	32.8	9.69	13.64	62144089	1
Q02878	RL6_HUMAN	60S ribosomal protein L6 OS=Homo sapiens OX=9606 GN=RPL6 PE=1 SV=3	21	5	6	5	288	32.7	10.58	7.63	5.85217e+06	1
Q9Y266	NUDC_HUMAN	Nuclear migration protein nudC OS=Homo sapiens OX=9606 GN=NUDC PE=1 SV=1	15	4	4	4	331	38.2	5.38	10.47	3.80192e+06	1
Q13283	G3BP1_HUMAN	Ras GTPase-activating protein-binding protein 1 OS=Homo sapiens OX=9606 GN=G3BP1 PE=1 SV=1	10	4	4	4	466	52.1	5.52	7	3.68781e+06	1
Q07666	KHDR1_HUMAN	KH domain-containing, RNA-binding, signal transduction-associated protein 1 OS=Homo sapiens OX=9606 GN=KHDRBS1 PE=1 SV=1	15	3	6	3	443	48.2	8.66	11.56	2981455	1
P21796	VDAC1_HUMAN	Voltage-dependent anion-selective channel protein 1 OS=Homo sapiens OX=9606 GN=VDAC1 PE=1 SV=2	16	3	3	3	283	30.8	8.54	9.26	5.79067e+06	1
Q07021	C1QBP_HUMAN	Complement component 1 Q subcomponent-binding protein, mitochondrial OS=Homo sapiens OX=9606 GN=C1QBP PE=1 SV=1	12	3	3	3	282	31.3	4.84	7.29	1.37789e+06	1
Q9UI42	CBPA4_HUMAN	Carboxypeptidase A4 OS=Homo sapiens OX=9606 GN=CPA4 PE=1 SV=2	13	4	4	4	421	47.3	6.7	6.65	1.81074e+06	1
P45880	VDAC2_HUMAN	Voltage-dependent anion-selective channel protein 2 OS=Homo sapiens OX=9606 GN=VDAC2 PE=1 SV=2	21	5	5	5	294	31.5	7.56	9.18	1.0987e+07	1
P54577	SYYC_HUMAN	Tyrosine--tRNA ligase, cytoplasmic OS=Homo sapiens OX=9606 GN=YARS PE=1 SV=4	11	6	6	6	528	59.1	7.05	10.52	7199903	1
P52272	HNRPM_HUMAN	Heterogeneous nuclear ribonucleoprotein M OS=Homo sapiens OX=9606 GN=HNRNPM PE=1 SV=3	6	5	5	5	730	77.5	8.7	7.63	4.77646e+06	1
P26639	SYTC_HUMAN	Threonine--tRNA ligase, cytoplasmic OS=Homo sapiens OX=9606 GN=TARS PE=1 SV=3	7	5	5	5	723	83.4	6.67	9.96	4.65896e+06	1
P53597	SUCA_HUMAN	Succinate--CoA ligase [ADP/GDP-forming] subunit alpha, mitochondrial OS=Homo sapiens OX=9606 GN=SUCLG1 PE=1 SV=4	4	1	3	1	346	36.2	8.79	9.11	3.15237e+07	1
P35232	PHB_HUMAN	Prohibitin OS=Homo sapiens OX=9606 GN=PHB PE=1 SV=1	20	5	5	5	272	29.8	5.76	11.25	7.83956e+06	1
P54886	P5CS_HUMAN	Delta-1-pyrroline-5-carboxylate synthase OS=Homo sapiens OX=9606 GN=ALDH18A1 PE=1 SV=2	9	5	5	5	795	87.2	7.12	9.35	3.97723e+06	1
Q13765	NACA_HUMAN	Nascent polypeptide-associated complex subunit alpha OS=Homo sapiens OX=9606 GN=NACA PE=1 SV=1	19	3	3	3	215	23.4	4.56	9.23	7.12445e+06	1
P52292	IMA1_HUMAN	Importin subunit alpha-1 OS=Homo sapiens OX=9606 GN=KPNA2 PE=1 SV=1	9	4	4	4	529	57.8	5.4	9.69	2.67621e+06	1
P05388	RLA0_HUMAN	60S acidic ribosomal protein P0 OS=Homo sapiens OX=9606 GN=RPLP0 PE=1 SV=1	17	3	4	3	317	34.3	5.97	11.23	7.38973e+06	1
P12236	ADT3_HUMAN	ADP/ATP translocase 3 OS=Homo sapiens OX=9606 GN=SLC25A6 PE=1 SV=4	17	5	5	2	298	32.8	9.74	11.13	3.72323e+06	1
P08758	ANXA5_HUMAN	Annexin A5 OS=Homo sapiens OX=9606 GN=ANXA5 PE=1 SV=2	15	5	5	5	320	35.9	5.05	9.56	7.24947e+06	1
P37837	TALDO_HUMAN	Transaldolase OS=Homo sapiens OX=9606 GN=TALDO1 PE=1 SV=2	13	4	4	4	337	37.5	6.81	9.58	5.04946e+06	1
Q9NVI7	ATD3A_HUMAN	ATPase family AAA domain-containing protein 3A OS=Homo sapiens OX=9606 GN=ATAD3A PE=1 SV=2	8	4	4	4	634	71.3	8.98	10.46	4.51969e+06	1
P12273	PIP_HUMAN	Prolactin-inducible protein OS=Homo sapiens OX=9606 GN=PIP PE=1 SV=1	24	3	3	3	146	16.6	8.05	7.1	6.39618e+06	1
O14654	IRS4_HUMAN	Insulin receptor substrate 4 OS=Homo sapiens OX=9606 GN=IRS4 PE=1 SV=1	4	5	6	5	1257	133.7	8.44	8.19	4.08267e+06	1
P32119	PRDX2_HUMAN	Peroxiredoxin-2 OS=Homo sapiens OX=9606 GN=PRDX2 PE=1 SV=5	23	4	5	3	198	21.9	5.97	6.44	4.11476e+06	1
Q92804	RBP56_HUMAN	TATA-binding protein-associated factor 2N OS=Homo sapiens OX=9606 GN=TAF15 PE=1 SV=1	5	3	3	1	592	61.8	8.02	7.92	920571	1
P12004	PCNA_HUMAN	Proliferating cell nuclear antigen OS=Homo sapiens OX=9606 GN=PCNA PE=1 SV=1	19	5	5	5	261	28.8	4.69	7.59	6.29924e+06	1
O14818	PSA7_HUMAN	Proteasome subunit alpha type-7 OS=Homo sapiens OX=9606 GN=PSMA7 PE=1 SV=1	16	3	3	3	248	27.9	8.46	7.6	1.73852e+06	1
Q9BYD3	RM04_HUMAN	39S ribosomal protein L4, mitochondrial OS=Homo sapiens OX=9606 GN=MRPL4 PE=1 SV=1	8	2	3	2	311	34.9	9.72	7.52	966530	1
P17812	PYRG1_HUMAN	CTP synthase 1 OS=Homo sapiens OX=9606 GN=CTPS1 PE=1 SV=2	8	4	4	4	591	66.6	6.46	6.72	3903408	1
P51659	DHB4_HUMAN	Peroxisomal multifunctional enzyme type 2 OS=Homo sapiens OX=9606 GN=HSD17B4 PE=1 SV=3	6	4	4	4	736	79.6	8.84	9.83	2.89473e+06	1
P24534	EF1B_HUMAN	Elongation factor 1-beta OS=Homo sapiens OX=9606 GN=EEF1B2 PE=1 SV=3	12	2	2	2	225	24.7	4.67	6.69	2.3689e+06	1
Q12906	ILF3_HUMAN	Interleukin enhancer-binding factor 3 OS=Homo sapiens OX=9606 GN=ILF3 PE=1 SV=3	10	4	4	4	894	95.3	8.76	6.29	965760	1
P09972	ALDOC_HUMAN	Fructose-bisphosphate aldolase C OS=Homo sapiens OX=9606 GN=ALDOC PE=1 SV=2	14	2	2	1	364	39.4	6.87	3.72		1
P30153	2AAA_HUMAN	Serine/threonine-protein phosphatase 2A 65 kDa regulatory subunit A alpha isoform OS=Homo sapiens OX=9606 GN=PPP2R1A PE=1 SV=4	7	3	3	3	589	65.3	5.11	8.38	3.22031e+06	1
P84098	RL19_HUMAN	60S ribosomal protein L19 OS=Homo sapiens OX=9606 GN=RPL19 PE=1 SV=1	13	2	2	2	196	23.5	11.47	5.32	1.99092e+06	1
P06744	G6PI_HUMAN	Glucose-6-phosphate isomerase OS=Homo sapiens OX=9606 GN=GPI PE=1 SV=4	10	4	4	4	558	63.1	8.32	7.04	5.2266e+06	1
P07339	CATD_HUMAN	Cathepsin D OS=Homo sapiens OX=9606 GN=CTSD PE=1 SV=1	12	5	5	5	412	44.5	6.54	11.33	1.72992e+07	1
P31946	1433B_HUMAN	14-3-3 protein beta/alpha OS=Homo sapiens OX=9606 GN=YWHAB PE=1 SV=3	19	4	4	1	246	28.1	4.83	9.59		1
P11586	C1TC_HUMAN	C-1-tetrahydrofolate synthase, cytoplasmic OS=Homo sapiens OX=9606 GN=MTHFD1 PE=1 SV=3	4	3	3	3	935	101.5	7.3	7.18	2.11514e+06	1
P12532	KCRU_HUMAN	Creatine kinase U-type, mitochondrial OS=Homo sapiens OX=9606 GN=CKMT1A PE=1 SV=1	10	3	3	3	417	47	8.34	6.98	3.76215e+06	1
P25786	PSA1_HUMAN	Proteasome subunit alpha type-1 OS=Homo sapiens OX=9606 GN=PSMA1 PE=1 SV=1	20	4	4	4	263	29.5	6.61	5.52	2.39588e+06	1
Q02790	FKBP4_HUMAN	Peptidyl-prolyl cis-trans isomerase FKBP4 OS=Homo sapiens OX=9606 GN=FKBP4 PE=1 SV=3	8	2	2	2	459	51.8	5.43	6.96	1.90617e+06	1
P31944	CASPE_HUMAN	Caspase-14 OS=Homo sapiens OX=9606 GN=CASP14 PE=1 SV=2	14	3	3	3	242	27.7	5.58	7.04	2.9138e+06	1
P08670	VIME_HUMAN	Vimentin OS=Homo sapiens OX=9606 GN=VIM PE=1 SV=4	9	4	4	4	466	53.6	5.12	6.81	3.59187e+06	1
P31151	S10A7_HUMAN	Protein S100-A7 OS=Homo sapiens OX=9606 GN=S100A7 PE=1 SV=4	22	2	4	2	101	11.5	6.77	6.86	3.21848e+06	1
P49862	KLK7_HUMAN	Kallikrein-7 OS=Homo sapiens OX=9606 GN=KLK7 PE=1 SV=1	13	2	3	2	253	27.5	8.47	9.38	5.13295e+06	1
Q14103	HNRPD_HUMAN	Heterogeneous nuclear ribonucleoprotein D0 OS=Homo sapiens OX=9606 GN=HNRNPD PE=1 SV=1	13	4	4	3	355	38.4	7.81	6.6	5.94844e+06	1
O75390	CISY_HUMAN	Citrate synthase, mitochondrial OS=Homo sapiens OX=9606 GN=CS PE=1 SV=2	8	3	3	3	466	51.7	8.32	6.72	4.08905e+06	1
Q9HB71	CYBP_HUMAN	Calcyclin-binding protein OS=Homo sapiens OX=9606 GN=CACYBP PE=1 SV=2	23	3	4	3	228	26.2	8.25	9.87	1.16327e+06	1
Q9UJS0	CMC2_HUMAN	Calcium-binding mitochondrial carrier protein Aralar2 OS=Homo sapiens OX=9606 GN=SLC25A13 PE=1 SV=2	8	4	5	4	675	74.1	8.62	4.47	2.90462e+06	1
Q9NP55	BPIA1_HUMAN	BPI fold-containing family A member 1 OS=Homo sapiens OX=9606 GN=BPIFA1 PE=1 SV=1	14	3	3	3	256	26.7	5.76	6.51	5.27452e+06	1
P25788	PSA3_HUMAN	Proteasome subunit alpha type-3 OS=Homo sapiens OX=9606 GN=PSMA3 PE=1 SV=2	14	3	3	3	255	28.4	5.33	6.7	1374588	1
P26368	U2AF2_HUMAN	Splicing factor U2AF 65 kDa subunit OS=Homo sapiens OX=9606 GN=U2AF2 PE=1 SV=4	12	3	3	3	475	53.5	9.09	8.22	807797	1
Q15181	IPYR_HUMAN	Inorganic pyrophosphatase OS=Homo sapiens OX=9606 GN=PPA1 PE=1 SV=2	14	3	3	3	289	32.6	5.86	5.4	2.43748e+06	1
Q13200	PSMD2_HUMAN	26S proteasome non-ATPase regulatory subunit 2 OS=Homo sapiens OX=9606 GN=PSMD2 PE=1 SV=3	4	3	3	3	908	100.1	5.2	5.93	1.47508e+06	1
P06702	S10A9_HUMAN	Protein S100-A9 OS=Homo sapiens OX=9606 GN=S100A9 PE=1 SV=1	32	3	3	3	114	13.2	6.13	7.23	3.6446e+06	1
P31943	HNRH1_HUMAN	Heterogeneous nuclear ribonucleoprotein H OS=Homo sapiens OX=9606 GN=HNRNPH1 PE=1 SV=4	10	3	3	1	449	49.2	6.3	7	2.74976e+06	1
Q9Y490	TLN1_HUMAN	Talin-1 OS=Homo sapiens OX=9606 GN=TLN1 PE=1 SV=3	2	3	3	3	2541	269.6	6.07	4.57		1
Q9Y617	SERC_HUMAN	Phosphoserine aminotransferase OS=Homo sapiens OX=9606 GN=PSAT1 PE=1 SV=2	9	3	3	3	370	40.4	7.66	6.41	3.67242e+06	1
P09104	ENOG_HUMAN	Gamma-enolase OS=Homo sapiens OX=9606 GN=ENO2 PE=1 SV=3	11	2	2	1	434	47.2	5.03	3.15		1
Q15637	SF01_HUMAN	Splicing factor 1 OS=Homo sapiens OX=9606 GN=SF1 PE=1 SV=4	5	2	3	2	639	68.3	8.98	7.98	1.44278e+06	1
P55884	EIF3B_HUMAN	Eukaryotic translation initiation factor 3 subunit B OS=Homo sapiens OX=9606 GN=EIF3B PE=1 SV=3	4	3	3	3	814	92.4	5	7.22	1.31395e+06	1
P52565	GDIR1_HUMAN	Rho GDP-dissociation inhibitor 1 OS=Homo sapiens OX=9606 GN=ARHGDIA PE=1 SV=3	16	2	2	2	204	23.2	5.11	5.12	2.53176e+06	1
P30086	PEBP1_HUMAN	Phosphatidylethanolamine-binding protein 1 OS=Homo sapiens OX=9606 GN=PEBP1 PE=1 SV=3	18	2	2	2	187	21	7.53	5.46	476773	1
O75223	GGCT_HUMAN	Gamma-glutamylcyclotransferase OS=Homo sapiens OX=9606 GN=GGCT PE=1 SV=1	17	3	3	3	188	21	5.14	7.07	5.41911e+06	1
P60842	IF4A1_HUMAN	Eukaryotic initiation factor 4A-I OS=Homo sapiens OX=9606 GN=EIF4A1 PE=1 SV=1	6	2	2	2	406	46.1	5.48	5.95	3.02033e+06	1
Q12905	ILF2_HUMAN	Interleukin enhancer-binding factor 2 OS=Homo sapiens OX=9606 GN=ILF2 PE=1 SV=2	7	2	2	2	390	43	5.26	5.18	1.53195e+06	1
P11177	ODPB_HUMAN	Pyruvate dehydrogenase E1 component subunit beta, mitochondrial OS=Homo sapiens OX=9606 GN=PDHB PE=1 SV=3	9	2	3	2	359	39.2	6.65	1.78	324333	1
Q99729	ROAA_HUMAN	Heterogeneous nuclear ribonucleoprotein A/B OS=Homo sapiens OX=9606 GN=HNRNPAB PE=1 SV=2	9	3	3	2	332	36.2	8.21	6.15	2.58182e+06	1
P08243	ASNS_HUMAN	Asparagine synthetase [glutamine-hydrolyzing] OS=Homo sapiens OX=9606 GN=ASNS PE=1 SV=4	4	2	3	2	561	64.3	6.86	6.63	1.65769e+06	1
P02042	HBD_HUMAN	Hemoglobin subunit delta OS=Homo sapiens OX=9606 GN=HBD PE=1 SV=2	13	2	4	2	147	16	8.05	6.34	8.12474e+07	1
Q9Y3F4	STRAP_HUMAN	Serine-threonine kinase receptor-associated protein OS=Homo sapiens OX=9606 GN=STRAP PE=1 SV=1	9	2	2	2	350	38.4	5.12	5.39	1.1237e+06	1
P36551	HEM6_HUMAN	Oxygen-dependent coproporphyrinogen-III oxidase, mitochondrial OS=Homo sapiens OX=9606 GN=CPOX PE=1 SV=3	9	3	4	3	454	50.1	8.25	6.37	2.67092e+06	1
O75131	CPNE3_HUMAN	Copine-3 OS=Homo sapiens OX=9606 GN=CPNE3 PE=1 SV=1	6	3	3	3	537	60.1	5.85	4.78	1.93718e+06	1
P01861	IGHG4_HUMAN	Immunoglobulin heavy constant gamma 4 OS=Homo sapiens OX=9606 GN=IGHG4 PE=1 SV=1	12	3	3	1	327	35.9	7.36	8.18	936848	1
P46060	RAGP1_HUMAN	Ran GTPase-activating protein 1 OS=Homo sapiens OX=9606 GN=RANGAP1 PE=1 SV=1	4	2	2	2	587	63.5	4.68	5.14	858704	1
P01877	IGHA2_HUMAN	Immunoglobulin heavy constant alpha 2 OS=Homo sapiens OX=9606 GN=IGHA2 PE=1 SV=4	7	2	2	1	340	36.6	6.27	5.29	3.94191e+06	1
P26599	PTBP1_HUMAN	Polypyrimidine tract-binding protein 1 OS=Homo sapiens OX=9606 GN=PTBP1 PE=1 SV=1	10	3	4	3	531	57.2	9.17	0	2.66064e+06	1
P18124	RL7_HUMAN	60S ribosomal protein L7 OS=Homo sapiens OX=9606 GN=RPL7 PE=1 SV=1	17	3	3	3	248	29.2	10.65	7.44	3.47034e+06	1
P55060	XPO2_HUMAN	Exportin-2 OS=Homo sapiens OX=9606 GN=CSE1L PE=1 SV=3	3	3	3	3	971	110.3	5.77	6.52	2.37589e+06	1
Q9Y277	VDAC3_HUMAN	Voltage-dependent anion-selective channel protein 3 OS=Homo sapiens OX=9606 GN=VDAC3 PE=1 SV=1	15	3	3	3	283	30.6	8.66	6.29	3.03138e+06	1
P49006	MRP_HUMAN	MARCKS-related protein OS=Homo sapiens OX=9606 GN=MARCKSL1 PE=1 SV=2	14	2	2	2	195	19.5	4.67	3.27	1.34178e+06	1
P43487	RANG_HUMAN	Ran-specific GTPase-activating protein OS=Homo sapiens OX=9606 GN=RANBP1 PE=1 SV=1	11	2	2	2	201	23.3	5.29	2.75	2.14252e+06	1
P26196	DDX6_HUMAN	Probable ATP-dependent RNA helicase DDX6 OS=Homo sapiens OX=9606 GN=DDX6 PE=1 SV=2	9	3	3	3	483	54.4	8.66	3.88	1.87763e+06	1
Q8IW75	SPA12_HUMAN	Serpin A12 OS=Homo sapiens OX=9606 GN=SERPINA12 PE=1 SV=1	9	4	4	4	414	47.1	9.29	8.96	6194265	1
P42167	LAP2B_HUMAN	Lamina-associated polypeptide 2, isoforms beta/gamma OS=Homo sapiens OX=9606 GN=TMPO PE=1 SV=2	6	2	3	2	454	50.6	9.38	8.24	2.53385e+06	1
A0A0A0MS14	HV145_HUMAN	Immunoglobulin heavy variable 1-45 OS=Homo sapiens OX=9606 GN=IGHV1-45 PE=3 SV=1	9	1	2	1	117	13.5	9.1	6.36	1.37658e+07	1
Q13867	BLMH_HUMAN	Bleomycin hydrolase OS=Homo sapiens OX=9606 GN=BLMH PE=1 SV=1	7	2	2	2	455	52.5	6.27	5.28	4.75889e+06	1
P34897	GLYM_HUMAN	Serine hydroxymethyltransferase, mitochondrial OS=Homo sapiens OX=9606 GN=SHMT2 PE=1 SV=3	6	3	3	3	504	56	8.53	6.1	2.58745e+06	1
P13796	PLSL_HUMAN	Plastin-2 OS=Homo sapiens OX=9606 GN=LCP1 PE=1 SV=6	6	3	3	1	627	70.2	5.43	6.41		1
P47929	LEG7_HUMAN	Galectin-7 OS=Homo sapiens OX=9606 GN=LGALS7 PE=1 SV=2	17	2	2	2	136	15.1	7.62	5.04	1.5834e+06	1
P06753	TPM3_HUMAN	Tropomyosin alpha-3 chain OS=Homo sapiens OX=9606 GN=TPM3 PE=1 SV=2	9	2	2	2	285	32.9	4.72	4.94	2.06728e+06	1
P33993	MCM7_HUMAN	DNA replication licensing factor MCM7 OS=Homo sapiens OX=9606 GN=MCM7 PE=1 SV=4	7	3	3	3	719	81.3	6.46	2.42	734543	1
P69905	HBA_HUMAN	Hemoglobin subunit alpha OS=Homo sapiens OX=9606 GN=HBA1 PE=1 SV=2	15	3	3	3	142	15.2	8.68	7.9	47517755	1
Q14574	DSC3_HUMAN	Desmocollin-3 OS=Homo sapiens OX=9606 GN=DSC3 PE=1 SV=3	3	2	2	2	896	99.9	6.1	4.25	1.11029e+06	1
O43175	SERA_HUMAN	D-3-phosphoglycerate dehydrogenase OS=Homo sapiens OX=9606 GN=PHGDH PE=1 SV=4	5	3	3	3	533	56.6	6.71	4.69	4475019	1
Q96QA5	GSDMA_HUMAN	Gasdermin-A OS=Homo sapiens OX=9606 GN=GSDMA PE=1 SV=4	7	2	2	2	445	49.3	5.29	4.23	464076	1
P16402	H13_HUMAN	Histone H1.3 OS=Homo sapiens OX=9606 GN=HIST1H1D PE=1 SV=2	6	2	2	2	221	22.3	11.02	5.24	4.16862e+06	1
P06748	NPM_HUMAN	Nucleophosmin OS=Homo sapiens OX=9606 GN=NPM1 PE=1 SV=2	7	2	2	2	294	32.6	4.78	5.33	4.18522e+06	1
Q9UQ80	PA2G4_HUMAN	Proliferation-associated protein 2G4 OS=Homo sapiens OX=9606 GN=PA2G4 PE=1 SV=3	7	3	3	3	394	43.8	6.55	4.43	2.91906e+06	1
P31939	PUR9_HUMAN	Bifunctional purine biosynthesis protein PURH OS=Homo sapiens OX=9606 GN=ATIC PE=1 SV=3	6	3	3	3	592	64.6	6.71	4.39	1.47889e+06	1
Q9Y337	KLK5_HUMAN	Kallikrein-5 OS=Homo sapiens OX=9606 GN=KLK5 PE=1 SV=3	10	2	2	2	293	32	8.27	2.02	1.45275e+06	1
P81605	DCD_HUMAN	Dermcidin OS=Homo sapiens OX=9606 GN=DCD PE=1 SV=2	20	2	2	2	110	11.3	6.54	5.22	1.1453e+07	1
P62136	PP1A_HUMAN	Serine/threonine-protein phosphatase PP1-alpha catalytic subunit OS=Homo sapiens OX=9606 GN=PPP1CA PE=1 SV=1	8	2	2	2	330	37.5	6.33	3.85	256821	1
O14979	HNRDL_HUMAN	Heterogeneous nuclear ribonucleoprotein D-like OS=Homo sapiens OX=9606 GN=HNRNPDL PE=1 SV=3	6	3	3	1	420	46.4	9.57	4.16	1281625	1
Q9H009	NACA2_HUMAN	Nascent polypeptide-associated complex subunit alpha-2 OS=Homo sapiens OX=9606 GN=NACA2 PE=1 SV=1	7	1	1	1	215	23.2	4.73	3.74	3402808	1
Q99798	ACON_HUMAN	Aconitate hydratase, mitochondrial OS=Homo sapiens OX=9606 GN=ACO2 PE=1 SV=2	6	3	3	3	780	85.4	7.61	3.94		1
P09960	LKHA4_HUMAN	Leukotriene A-4 hydrolase OS=Homo sapiens OX=9606 GN=LTA4H PE=1 SV=2	7	3	3	3	611	69.2	6.18	4.04	2.73524e+06	1
P46777	RL5_HUMAN	60S ribosomal protein L5 OS=Homo sapiens OX=9606 GN=RPL5 PE=1 SV=3	7	2	3	2	297	34.3	9.72	0	4.97363e+06	1
P61626	LYSC_HUMAN	Lysozyme C OS=Homo sapiens OX=9606 GN=LYZ PE=1 SV=1	14	2	2	2	148	16.5	9.16	3.46	12084552	1
P62241	RS8_HUMAN	40S ribosomal protein S8 OS=Homo sapiens OX=9606 GN=RPS8 PE=1 SV=2	11	2	2	2	208	24.2	10.32	4.98	1.1805e+06	1
P49915	GUAA_HUMAN	GMP synthase [glutamine-hydrolyzing] OS=Homo sapiens OX=9606 GN=GMPS PE=1 SV=1	4	2	2	2	693	76.7	6.87	2.41	1.11875e+06	1
P10515	ODP2_HUMAN	Dihydrolipoyllysine-residue acetyltransferase component of pyruvate dehydrogenase complex, mitochondrial OS=Homo sapiens OX=9606 GN=DLAT PE=1 SV=3	4	2	2	2	647	69	7.84	2.2	613024	1
P04844	RPN2_HUMAN	Dolichyl-diphosphooligosaccharide--protein glycosyltransferase subunit 2 OS=Homo sapiens OX=9606 GN=RPN2 PE=1 SV=3	3	1	1	1	631	69.2	5.69	3.04	597783	1
O75635	SPB7_HUMAN	Serpin B7 OS=Homo sapiens OX=9606 GN=SERPINB7 PE=1 SV=1	6	2	2	2	380	42.9	6.8	4.13	547073	1
P20930	FILA_HUMAN	Filaggrin OS=Homo sapiens OX=9606 GN=FLG PE=1 SV=3	1	3	3	3	4061	434.9	9.25	4.65	3.45234e+06	1
P62714	PP2AB_HUMAN	Serine/threonine-protein phosphatase 2A catalytic subunit beta isoform OS=Homo sapiens OX=9606 GN=PPP2CB PE=1 SV=1	8	2	2	2	309	35.6	5.43	5.01	847498	1
Q9H9B4	SFXN1_HUMAN	Sideroflexin-1 OS=Homo sapiens OX=9606 GN=SFXN1 PE=1 SV=4	8	2	2	2	322	35.6	9.07	3.02	1.58056e+06	1
P08195	4F2_HUMAN	4F2 cell-surface antigen heavy chain OS=Homo sapiens OX=9606 GN=SLC3A2 PE=1 SV=3	6	2	2	2	630	68	5.01	4.61	381606	1
P01040	CYTA_HUMAN	Cystatin-A OS=Homo sapiens OX=9606 GN=CSTA PE=1 SV=1	26	2	2	2	98	11	5.5	5.08	6.04387e+06	1
P56537	IF6_HUMAN	Eukaryotic translation initiation factor 6 OS=Homo sapiens OX=9606 GN=EIF6 PE=1 SV=1	7	1	1	1	245	26.6	4.68	3.59	1.07909e+06	1
P31040	SDHA_HUMAN	Succinate dehydrogenase [ubiquinone] flavoprotein subunit, mitochondrial OS=Homo sapiens OX=9606 GN=SDHA PE=1 SV=2	1	1	2	1	664	72.6	7.39	4.36	1.11792e+06	1
O00148	DX39A_HUMAN	ATP-dependent RNA helicase DDX39A OS=Homo sapiens OX=9606 GN=DDX39A PE=1 SV=2	5	2	3	2	427	49.1	5.68	2.04	1.81387e+06	1
P53396	ACLY_HUMAN	ATP-citrate synthase OS=Homo sapiens OX=9606 GN=ACLY PE=1 SV=3	3	2	2	2	1101	120.8	7.33	0	251211	1
O95433	AHSA1_HUMAN	Activator of 90 kDa heat shock protein ATPase homolog 1 OS=Homo sapiens OX=9606 GN=AHSA1 PE=1 SV=1	10	2	2	2	338	38.3	5.53	2.4	1.11144e+06	1
P09429	HMGB1_HUMAN	High mobility group protein B1 OS=Homo sapiens OX=9606 GN=HMGB1 PE=1 SV=3	7	2	2	2	215	24.9	5.74	5.36	3.30231e+06	1
P62753	RS6_HUMAN	40S ribosomal protein S6 OS=Homo sapiens OX=9606 GN=RPS6 PE=1 SV=1	8	2	2	2	249	28.7	10.84	4.84	3.58371e+06	1
P08574	CY1_HUMAN	Cytochrome c1, heme protein, mitochondrial OS=Homo sapiens OX=9606 GN=CYC1 PE=1 SV=3	9	2	2	2	325	35.4	9	3.42	463356	1
P01833	PIGR_HUMAN	Polymeric immunoglobulin receptor OS=Homo sapiens OX=9606 GN=PIGR PE=1 SV=4	2	1	1	1	764	83.2	5.74	3.36	1.01526e+06	1
P41250	GARS_HUMAN	Glycine--tRNA ligase OS=Homo sapiens OX=9606 GN=GARS PE=1 SV=3	3	2	2	2	739	83.1	7.03	4.57	1.65421e+06	1
Q9P0L0	VAPA_HUMAN	Vesicle-associated membrane protein-associated protein A OS=Homo sapiens OX=9606 GN=VAPA PE=1 SV=3	11	2	2	2	249	27.9	8.62	2.02	1.11968e+06	1
P26641	EF1G_HUMAN	Elongation factor 1-gamma OS=Homo sapiens OX=9606 GN=EEF1G PE=1 SV=3	5	2	2	2	437	50.1	6.67	4.88	1.90739e+06	1
P61247	RS3A_HUMAN	40S ribosomal protein S3a OS=Homo sapiens OX=9606 GN=RPS3A PE=1 SV=2	9	3	3	3	264	29.9	9.73	3.92	7.48374e+06	1
Q01105	SET_HUMAN	Protein SET OS=Homo sapiens OX=9606 GN=SET PE=1 SV=3	9	2	2	2	290	33.5	4.32	2.62	2617744	1
P68400	CSK21_HUMAN	Casein kinase II subunit alpha OS=Homo sapiens OX=9606 GN=CSNK2A1 PE=1 SV=1	7	2	2	2	391	45.1	7.74	2.39	465802	1
O00299	CLIC1_HUMAN	Chloride intracellular channel protein 1 OS=Homo sapiens OX=9606 GN=CLIC1 PE=1 SV=4	7	1	1	1	241	26.9	5.17	2.3	349104	1
P04083	ANXA1_HUMAN	Annexin A1 OS=Homo sapiens OX=9606 GN=ANXA1 PE=1 SV=2	4	1	1	1	346	38.7	7.02	2.55	470395	1
Q01844	EWS_HUMAN	RNA-binding protein EWS OS=Homo sapiens OX=9606 GN=EWSR1 PE=1 SV=1	4	2	2	2	656	68.4	9.33	3.03	3.1071e+06	1
P52597	HNRPF_HUMAN	Heterogeneous nuclear ribonucleoprotein F OS=Homo sapiens OX=9606 GN=HNRNPF PE=1 SV=3	10	3	3	1	415	45.6	5.58	4.17		1
Q07020	RL18_HUMAN	60S ribosomal protein L18 OS=Homo sapiens OX=9606 GN=RPL18 PE=1 SV=2	7	1	1	1	188	21.6	11.72	2.45	555931	1
P46782	RS5_HUMAN	40S ribosomal protein S5 OS=Homo sapiens OX=9606 GN=RPS5 PE=1 SV=4	9	2	2	2	204	22.9	9.72	4.82	3.03634e+06	1
P15531	NDKA_HUMAN	Nucleoside diphosphate kinase A OS=Homo sapiens OX=9606 GN=NME1 PE=1 SV=1	9	1	1	1	152	17.1	6.19	2.66	782936	1
P30040	ERP29_HUMAN	Endoplasmic reticulum resident protein 29 OS=Homo sapiens OX=9606 GN=ERP29 PE=1 SV=4	8	2	2	2	261	29	7.31	1.88	649596	1
P53007	TXTP_HUMAN	Tricarboxylate transport protein, mitochondrial OS=Homo sapiens OX=9606 GN=SLC25A1 PE=1 SV=2	7	2	2	2	311	34	9.89	4.57	754123	1
P48444	COPD_HUMAN	Coatomer subunit delta OS=Homo sapiens OX=9606 GN=ARCN1 PE=1 SV=1	4	2	2	2	511	57.2	6.21	1.68	256626	1
P05198	IF2A_HUMAN	Eukaryotic translation initiation factor 2 subunit 1 OS=Homo sapiens OX=9606 GN=EIF2S1 PE=1 SV=3	4	1	1	1	315	36.1	5.08	2.15	1.35103e+06	1
Q13547	HDAC1_HUMAN	Histone deacetylase 1 OS=Homo sapiens OX=9606 GN=HDAC1 PE=1 SV=1	2	1	1	1	482	55.1	5.48	2.68	1120591	1
Q92598	HS105_HUMAN	Heat shock protein 105 kDa OS=Homo sapiens OX=9606 GN=HSPH1 PE=1 SV=1	3	2	2	2	858	96.8	5.39	4.45	1.44783e+06	1
P52209	6PGD_HUMAN	6-phosphogluconate dehydrogenase, decarboxylating OS=Homo sapiens OX=9606 GN=PGD PE=1 SV=3	4	1	1	1	483	53.1	7.23	2.98	1.10975e+06	1
P13995	MTDC_HUMAN	Bifunctional methylenetetrahydrofolate dehydrogenase/cyclohydrolase, mitochondrial OS=Homo sapiens OX=9606 GN=MTHFD2 PE=1 SV=2	5	2	2	2	350	37.9	8.73	2.4	3.02143e+06	1
P82930	RT34_HUMAN	28S ribosomal protein S34, mitochondrial OS=Homo sapiens OX=9606 GN=MRPS34 PE=1 SV=2	7	2	2	2	218	25.6	9.98	3.62	1.19662e+06	1
P55786	PSA_HUMAN	Puromycin-sensitive aminopeptidase OS=Homo sapiens OX=9606 GN=NPEPPS PE=1 SV=2	1	1	1	1	919	103.2	5.72	2.37	338243	1
P14866	HNRPL_HUMAN	Heterogeneous nuclear ribonucleoprotein L OS=Homo sapiens OX=9606 GN=HNRNPL PE=1 SV=2	3	2	2	2	589	64.1	8.22	2.62	1.70523e+06	1
Q6KB66	K2C80_HUMAN	Keratin, type II cytoskeletal 80 OS=Homo sapiens OX=9606 GN=KRT80 PE=1 SV=2	6	2	2	2	452	50.5	5.67	2.43	550928	1
O43148	MCES_HUMAN	mRNA cap guanine-N7 methyltransferase OS=Homo sapiens OX=9606 GN=RNMT PE=1 SV=1	6	2	2	2	476	54.8	6.61	2.18	561373	1
O94826	TOM70_HUMAN	Mitochondrial import receptor subunit TOM70 OS=Homo sapiens OX=9606 GN=TOMM70 PE=1 SV=1	3	2	2	2	608	67.4	7.12	4.17	2203670	1
Q16891	MIC60_HUMAN	MICOS complex subunit MIC60 OS=Homo sapiens OX=9606 GN=IMMT PE=1 SV=1	4	2	2	2	758	83.6	6.48	4.56	839663	1
Q9NSD9	SYFB_HUMAN	Phenylalanine--tRNA ligase beta subunit OS=Homo sapiens OX=9606 GN=FARSB PE=1 SV=3	3	2	2	2	589	66.1	6.84	3.85	1.13069e+06	1
P51991	ROA3_HUMAN	Heterogeneous nuclear ribonucleoprotein A3 OS=Homo sapiens OX=9606 GN=HNRNPA3 PE=1 SV=2	6	2	2	2	378	39.6	9.01	2.03	2.00422e+06	1
P00492	HPRT_HUMAN	Hypoxanthine-guanine phosphoribosyltransferase OS=Homo sapiens OX=9606 GN=HPRT1 PE=1 SV=2	11	2	2	2	218	24.6	6.68	3.76	2.06685e+06	1
P22234	PUR6_HUMAN	Multifunctional protein ADE2 OS=Homo sapiens OX=9606 GN=PAICS PE=1 SV=3	3	1	1	1	425	47	7.23	2.36	230507	1
Q9H853	TBA4B_HUMAN	Putative tubulin-like protein alpha-4B OS=Homo sapiens OX=9606 GN=TUBA4B PE=5 SV=2	11	2	2	1	241	27.5	7.83	2.43	1.51353e+06	1
P14678	RSMB_HUMAN	Small nuclear ribonucleoprotein-associated proteins B and B' OS=Homo sapiens OX=9606 GN=SNRPB PE=1 SV=2	6	2	2	2	240	24.6	11.19	2.36	1.64794e+06	1
P39656	OST48_HUMAN	Dolichyl-diphosphooligosaccharide--protein glycosyltransferase 48 kDa subunit OS=Homo sapiens OX=9606 GN=DDOST PE=1 SV=4	4	2	2	2	456	50.8	6.55	4.83	243358	1
Q13263	TIF1B_HUMAN	Transcription intermediary factor 1-beta OS=Homo sapiens OX=9606 GN=TRIM28 PE=1 SV=5	2	1	1	1	835	88.5	5.77	2.06	629570	1
P26373	RL13_HUMAN	60S ribosomal protein L13 OS=Homo sapiens OX=9606 GN=RPL13 PE=1 SV=4	6	1	2	1	211	24.2	11.65	4.83	1142516	1
O76031	CLPX_HUMAN	ATP-dependent Clp protease ATP-binding subunit clpX-like, mitochondrial OS=Homo sapiens OX=9606 GN=CLPX PE=1 SV=2	2	1	1	1	633	69.2	7.58	2.84	1484606	1
Q00325	MPCP_HUMAN	Phosphate carrier protein, mitochondrial OS=Homo sapiens OX=9606 GN=SLC25A3 PE=1 SV=2	7	3	3	3	362	40.1	9.38	5.29	6811672	1
P22735	TGM1_HUMAN	Protein-glutamine gamma-glutamyltransferase K OS=Homo sapiens OX=9606 GN=TGM1 PE=1 SV=4	3	2	2	2	817	89.7	6.04	1.91	476666	1
P07451	CAH3_HUMAN	Carbonic anhydrase 3 OS=Homo sapiens OX=9606 GN=CA3 PE=1 SV=3	5	1	1	1	260	29.5	7.34	2.74		1
Q08945	SSRP1_HUMAN	FACT complex subunit SSRP1 OS=Homo sapiens OX=9606 GN=SSRP1 PE=1 SV=1	3	2	2	2	709	81	6.87	2.26	2.01824e+06	1
Q5D862	FILA2_HUMAN	Filaggrin-2 OS=Homo sapiens OX=9606 GN=FLG2 PE=1 SV=1	0	1	1	1	2391	247.9	8.31	2.36	542070	1
O75874	IDHC_HUMAN	Isocitrate dehydrogenase [NADP] cytoplasmic OS=Homo sapiens OX=9606 GN=IDH1 PE=1 SV=2	3	1	1	1	414	46.6	7.01	2.58		1
P14550	AK1A1_HUMAN	Aldo-keto reductase family 1 member A1 OS=Homo sapiens OX=9606 GN=AKR1A1 PE=1 SV=3	3	1	1	1	325	36.6	6.79	2.43	619219	1
O75449	KTNA1_HUMAN	Katanin p60 ATPase-containing subunit A1 OS=Homo sapiens OX=9606 GN=KATNA1 PE=1 SV=1	2	1	1	1	491	55.9	6.9	2.89	1.47172e+06	1
P04279	SEMG1_HUMAN	Semenogelin-1 OS=Homo sapiens OX=9606 GN=SEMG1 PE=1 SV=2	7	2	2	2	462	52.1	9.29	2.04	1.64594e+06	1
O15144	ARPC2_HUMAN	Actin-related protein 2/3 complex subunit 2 OS=Homo sapiens OX=9606 GN=ARPC2 PE=1 SV=1	4	1	2	1	300	34.3	7.36	2.73	713374	1
Q07955	SRSF1_HUMAN	Serine/arginine-rich splicing factor 1 OS=Homo sapiens OX=9606 GN=SRSF1 PE=1 SV=2	8	2	2	2	248	27.7	10.36	4.53	2.21094e+06	1
P54136	SYRC_HUMAN	Arginine--tRNA ligase, cytoplasmic OS=Homo sapiens OX=9606 GN=RARS PE=1 SV=2	3	2	2	2	660	75.3	6.68	4.15	921761	1
O60506	HNRPQ_HUMAN	Heterogeneous nuclear ribonucleoprotein Q OS=Homo sapiens OX=9606 GN=SYNCRIP PE=1 SV=2	4	2	2	2	623	69.6	8.59	1.97	720160	1
P54709	AT1B3_HUMAN	Sodium/potassium-transporting ATPase subunit beta-3 OS=Homo sapiens OX=9606 GN=ATP1B3 PE=1 SV=1	5	1	1	1	279	31.5	8.35	2.09	333594	1
Q96AG4	LRC59_HUMAN	Leucine-rich repeat-containing protein 59 OS=Homo sapiens OX=9606 GN=LRRC59 PE=1 SV=1	9	2	2	2	307	34.9	9.57	2.19	1.17701e+06	1
Q15393	SF3B3_HUMAN	Splicing factor 3B subunit 3 OS=Homo sapiens OX=9606 GN=SF3B3 PE=1 SV=4	1	1	1	1	1217	135.5	5.26	2.77		1
Q13347	EIF3I_HUMAN	Eukaryotic translation initiation factor 3 subunit I OS=Homo sapiens OX=9606 GN=EIF3I PE=1 SV=1	3	1	1	1	325	36.5	5.64	2.58	1.02967e+06	1
P60510	PP4C_HUMAN	Serine/threonine-protein phosphatase 4 catalytic subunit OS=Homo sapiens OX=9606 GN=PPP4C PE=1 SV=1	4	1	1	1	307	35.1	5.06	2.39	168564	1
Q08211	DHX9_HUMAN	ATP-dependent RNA helicase A OS=Homo sapiens OX=9606 GN=DHX9 PE=1 SV=4	1	1	1	1	1270	140.9	6.84	2.45		1
P62424	RL7A_HUMAN	60S ribosomal protein L7a OS=Homo sapiens OX=9606 GN=RPL7A PE=1 SV=2	6	2	2	2	266	30	10.61	4.16	3.24135e+06	1
P21399	ACOC_HUMAN	Cytoplasmic aconitate hydratase OS=Homo sapiens OX=9606 GN=ACO1 PE=1 SV=3	2	2	2	2	889	98.3	6.68	3.46	529368	1
P62906	RL10A_HUMAN	60S ribosomal protein L10a OS=Homo sapiens OX=9606 GN=RPL10A PE=1 SV=2	10	2	2	2	217	24.8	9.94	3.8	2.22747e+06	1
Q96PK6	RBM14_HUMAN	RNA-binding protein 14 OS=Homo sapiens OX=9606 GN=RBM14 PE=1 SV=2	4	1	1	1	669	69.4	9.67	2.09		1
Q9HAV0	GBB4_HUMAN	Guanine nucleotide-binding protein subunit beta-4 OS=Homo sapiens OX=9606 GN=GNB4 PE=1 SV=3	3	1	1	1	340	37.5	6	2.58	1.21337e+06	1
Q9UHD1	CHRD1_HUMAN	Cysteine and histidine-rich domain-containing protein 1 OS=Homo sapiens OX=9606 GN=CHORDC1 PE=1 SV=2	5	1	1	1	332	37.5	7.87	4.13	1.209e+06	1
P55209	NP1L1_HUMAN	Nucleosome assembly protein 1-like 1 OS=Homo sapiens OX=9606 GN=NAP1L1 PE=1 SV=1	3	1	1	1	391	45.3	4.46	2.65	2230432	1
P04899	GNAI2_HUMAN	Guanine nucleotide-binding protein G(i) subunit alpha-2 OS=Homo sapiens OX=9606 GN=GNAI2 PE=1 SV=3	4	1	1	1	355	40.4	5.54	2.45		1
P40925	MDHC_HUMAN	Malate dehydrogenase, cytoplasmic OS=Homo sapiens OX=9606 GN=MDH1 PE=1 SV=4	6	2	2	2	334	36.4	7.36	2.27	3.95583e+06	1
P43897	EFTS_HUMAN	Elongation factor Ts, mitochondrial OS=Homo sapiens OX=9606 GN=TSFM PE=1 SV=2	5	1	1	1	325	35.4	8.38	2.29	342789	1
P30084	ECHM_HUMAN	Enoyl-CoA hydratase, mitochondrial OS=Homo sapiens OX=9606 GN=ECHS1 PE=1 SV=4	7	1	1	1	290	31.4	8.07	2.03		1
P61106	RAB14_HUMAN	Ras-related protein Rab-14 OS=Homo sapiens OX=9606 GN=RAB14 PE=1 SV=4	9	2	2	2	215	23.9	6.21	4.43	1.7516e+06	1
Q9UHX1	PUF60_HUMAN	Poly(U)-binding-splicing factor PUF60 OS=Homo sapiens OX=9606 GN=PUF60 PE=1 SV=1	3	1	1	1	559	59.8	5.29	2.12	805668	1
Q16555	DPYL2_HUMAN	Dihydropyrimidinase-related protein 2 OS=Homo sapiens OX=9606 GN=DPYSL2 PE=1 SV=1	3	2	2	2	572	62.3	6.38	3.64	1.31604e+06	1
Q9UN86	G3BP2_HUMAN	Ras GTPase-activating protein-binding protein 2 OS=Homo sapiens OX=9606 GN=G3BP2 PE=1 SV=2	6	2	2	2	482	54.1	5.55	1.73	635982	1
Q07065	CKAP4_HUMAN	Cytoskeleton-associated protein 4 OS=Homo sapiens OX=9606 GN=CKAP4 PE=1 SV=2	2	1	1	1	602	66	5.92	2.12	415217	1
P61204	ARF3_HUMAN	ADP-ribosylation factor 3 OS=Homo sapiens OX=9606 GN=ARF3 PE=1 SV=2	6	1	1	1	181	20.6	7.43	1.9		1
Q6P4A8	PLBL1_HUMAN	Phospholipase B-like 1 OS=Homo sapiens OX=9606 GN=PLBD1 PE=1 SV=2	2	1	1	1	553	63.2	9.06	2.22	365482	1
P47897	SYQ_HUMAN	Glutamine--tRNA ligase OS=Homo sapiens OX=9606 GN=QARS PE=1 SV=1	1	1	1	1	775	87.7	7.15	2.53	234772	1
P49720	PSB3_HUMAN	Proteasome subunit beta type-3 OS=Homo sapiens OX=9606 GN=PSMB3 PE=1 SV=2	8	1	1	1	205	22.9	6.55	2.53	317160	1
P09211	GSTP1_HUMAN	Glutathione S-transferase P OS=Homo sapiens OX=9606 GN=GSTP1 PE=1 SV=2	10	1	1	1	210	23.3	5.64	2.41	866108	1
P31146	COR1A_HUMAN	Coronin-1A OS=Homo sapiens OX=9606 GN=CORO1A PE=1 SV=4	2	1	1	1	461	51	6.68	2.57	1.0137e+06	1
P16152	CBR1_HUMAN	Carbonyl reductase [NADPH] 1 OS=Homo sapiens OX=9606 GN=CBR1 PE=1 SV=3	11	1	1	1	277	30.4	8.32	0	272276	1
P62917	RL8_HUMAN	60S ribosomal protein L8 OS=Homo sapiens OX=9606 GN=RPL8 PE=1 SV=2	7	2	2	2	257	28	11.03	4.56	6.70087e+06	1
P68402	PA1B2_HUMAN	Platelet-activating factor acetylhydrolase IB subunit beta OS=Homo sapiens OX=9606 GN=PAFAH1B2 PE=1 SV=1	4	1	1	1	229	25.6	5.92	2.36	314784	1
P07858	CATB_HUMAN	Cathepsin B OS=Homo sapiens OX=9606 GN=CTSB PE=1 SV=3	5	1	1	1	339	37.8	6.3	2.37	1.01368e+06	1
Q15366	PCBP2_HUMAN	Poly(rC)-binding protein 2 OS=Homo sapiens OX=9606 GN=PCBP2 PE=1 SV=1	4	1	1	1	365	38.6	6.79	2.57	2.88938e+06	1
Q9BTT0	AN32E_HUMAN	Acidic leucine-rich nuclear phosphoprotein 32 family member E OS=Homo sapiens OX=9606 GN=ANP32E PE=1 SV=1	4	1	1	1	268	30.7	3.85	2.59	438673	1
Q9NSB4	KRT82_HUMAN	Keratin, type II cuticular Hb2 OS=Homo sapiens OX=9606 GN=KRT82 PE=3 SV=3	2	1	2	1	513	56.6	6.74	4.85	1.17812e+07	1
P09525	ANXA4_HUMAN	Annexin A4 OS=Homo sapiens OX=9606 GN=ANXA4 PE=1 SV=4	3	1	1	1	319	35.9	6.13	2.54	539974	1
P05109	S10A8_HUMAN	Protein S100-A8 OS=Homo sapiens OX=9606 GN=S100A8 PE=1 SV=1	12	1	1	1	93	10.8	7.03	3.49	4.32177e+06	1
Q96C36	P5CR2_HUMAN	Pyrroline-5-carboxylate reductase 2 OS=Homo sapiens OX=9606 GN=PYCR2 PE=1 SV=1	5	1	1	1	320	33.6	7.77	2.15	272562	1
O14744	ANM5_HUMAN	Protein arginine N-methyltransferase 5 OS=Homo sapiens OX=9606 GN=PRMT5 PE=1 SV=4	2	1	1	1	637	72.6	6.29	2.19	525795	1
P18206	VINC_HUMAN	Vinculin OS=Homo sapiens OX=9606 GN=VCL PE=1 SV=4	1	1	1	1	1134	123.7	5.66	2.21		1
Q16777	H2A2C_HUMAN	Histone H2A type 2-C OS=Homo sapiens OX=9606 GN=HIST2H2AC PE=1 SV=4	7	1	1	1	129	14	10.9	1.96	2.38633e+06	1
P23588	IF4B_HUMAN	Eukaryotic translation initiation factor 4B OS=Homo sapiens OX=9606 GN=EIF4B PE=1 SV=2	2	1	1	1	611	69.1	5.73	2.19	369625	1
P14314	GLU2B_HUMAN	Glucosidase 2 subunit beta OS=Homo sapiens OX=9606 GN=PRKCSH PE=1 SV=2	4	1	1	1	528	59.4	4.41	1.75		1
P31025	LCN1_HUMAN	Lipocalin-1 OS=Homo sapiens OX=9606 GN=LCN1 PE=1 SV=1	6	1	1	1	176	19.2	5.58	2.69	2.97297e+06	1
P38117	ETFB_HUMAN	Electron transfer flavoprotein subunit beta OS=Homo sapiens OX=9606 GN=ETFB PE=1 SV=3	8	2	2	2	255	27.8	8.1	4.5	1.20375e+06	1
P51148	RAB5C_HUMAN	Ras-related protein Rab-5C OS=Homo sapiens OX=9606 GN=RAB5C PE=1 SV=2	12	2	2	2	216	23.5	8.41	3.93	1.32806e+06	1
P07737	PROF1_HUMAN	Profilin-1 OS=Homo sapiens OX=9606 GN=PFN1 PE=1 SV=2	9	1	1	1	140	15	8.27	2.12	955923	1
P09661	RU2A_HUMAN	U2 small nuclear ribonucleoprotein A' OS=Homo sapiens OX=9606 GN=SNRPA1 PE=1 SV=2	5	1	1	1	255	28.4	8.62	1.82	827533	1
Q15365	PCBP1_HUMAN	Poly(rC)-binding protein 1 OS=Homo sapiens OX=9606 GN=PCBP1 PE=1 SV=2	4	1	1	1	356	37.5	7.09	3.08	2.27612e+06	1
P06493	CDK1_HUMAN	Cyclin-dependent kinase 1 OS=Homo sapiens OX=9606 GN=CDK1 PE=1 SV=3	6	2	2	2	297	34.1	8.4	3.7	1.84114e+06	1
Q9NZH8	IL36G_HUMAN	Interleukin-36 gamma OS=Homo sapiens OX=9606 GN=IL36G PE=1 SV=1	7	1	1	1	169	18.7	5.14	2.08	363013	1
Q7KZF4	SND1_HUMAN	Staphylococcal nuclease domain-containing protein 1 OS=Homo sapiens OX=9606 GN=SND1 PE=1 SV=1	1	1	1	1	910	101.9	7.17	1.73	543789	1
P00505	AATM_HUMAN	Aspartate aminotransferase, mitochondrial OS=Homo sapiens OX=9606 GN=GOT2 PE=1 SV=3	5	1	1	1	430	47.5	9.01	2.02	842187	1
Q3ZCQ8	TIM50_HUMAN	Mitochondrial import inner membrane translocase subunit TIM50 OS=Homo sapiens OX=9606 GN=TIMM50 PE=1 SV=2	5	1	1	1	353	39.6	8.37	1.74		1
Q8TDL5	BPIB1_HUMAN	BPI fold-containing family B member 1 OS=Homo sapiens OX=9606 GN=BPIFB1 PE=1 SV=1	4	1	1	1	484	52.4	7.23	2.2	656929	1
Q96DV4	RM38_HUMAN	39S ribosomal protein L38, mitochondrial OS=Homo sapiens OX=9606 GN=MRPL38 PE=1 SV=2	2	1	1	1	380	44.6	7.53	1.76		1
P15121	ALDR_HUMAN	Aldo-keto reductase family 1 member B1 OS=Homo sapiens OX=9606 GN=AKR1B1 PE=1 SV=3	3	1	1	1	316	35.8	6.98	1.75	1.91823e+06	1
P11413	G6PD_HUMAN	Glucose-6-phosphate 1-dehydrogenase OS=Homo sapiens OX=9606 GN=G6PD PE=1 SV=4	2	1	1	1	515	59.2	6.84	0	280319	1
P10768	ESTD_HUMAN	S-formylglutathione hydrolase OS=Homo sapiens OX=9606 GN=ESD PE=1 SV=2	3	1	1	1	282	31.4	7.02	0	705862	1
Q12874	SF3A3_HUMAN	Splicing factor 3A subunit 3 OS=Homo sapiens OX=9606 GN=SF3A3 PE=1 SV=1	2	1	1	1	501	58.8	5.38	1.76	265783	1
P54819	KAD2_HUMAN	Adenylate kinase 2, mitochondrial OS=Homo sapiens OX=9606 GN=AK2 PE=1 SV=2	7	1	1	1	239	26.5	7.81	2.51	1600668	1
Q9NXS2	QPCTL_HUMAN	Glutaminyl-peptide cyclotransferase-like protein OS=Homo sapiens OX=9606 GN=QPCTL PE=1 SV=2	3	1	1	1	382	42.9	9.82	2.13	695851	1
P35249	RFC4_HUMAN	Replication factor C subunit 4 OS=Homo sapiens OX=9606 GN=RFC4 PE=1 SV=2	2	1	1	1	363	39.7	8.02	0	186868	1
P28070	PSB4_HUMAN	Proteasome subunit beta type-4 OS=Homo sapiens OX=9606 GN=PSMB4 PE=1 SV=4	4	1	1	1	264	29.2	5.97	1.97	1.02883e+06	1
Q9UGM3	DMBT1_HUMAN	Deleted in malignant brain tumors 1 protein OS=Homo sapiens OX=9606 GN=DMBT1 PE=1 SV=2	7	1	1	1	2413	260.6	5.44	2.11	677239	1
Q96J01	THOC3_HUMAN	THO complex subunit 3 OS=Homo sapiens OX=9606 GN=THOC3 PE=1 SV=1	3	1	1	1	351	38.7	6.09	1.82	227673	1
Q7L2H7	EIF3M_HUMAN	Eukaryotic translation initiation factor 3 subunit M OS=Homo sapiens OX=9606 GN=EIF3M PE=1 SV=1	5	1	1	1	374	42.5	5.63	0	381709	1
Q13724	MOGS_HUMAN	Mannosyl-oligosaccharide glucosidase OS=Homo sapiens OX=9606 GN=MOGS PE=1 SV=5	1	1	1	1	837	91.9	8.9	1.72	160999	1
P50402	EMD_HUMAN	Emerin OS=Homo sapiens OX=9606 GN=EMD PE=1 SV=1	5	1	1	1	254	29	5.5	2.05	664520	1
Q13011	ECH1_HUMAN	Delta(3,5)-Delta(2,4)-dienoyl-CoA isomerase, mitochondrial OS=Homo sapiens OX=9606 GN=ECH1 PE=1 SV=2	5	1	1	1	328	35.8	8	1.86	264300	1
Q13247	SRSF6_HUMAN	Serine/arginine-rich splicing factor 6 OS=Homo sapiens OX=9606 GN=SRSF6 PE=1 SV=2	3	1	1	1	344	39.6	11.43	1.85	188207	1
Q01518	CAP1_HUMAN	Adenylyl cyclase-associated protein 1 OS=Homo sapiens OX=9606 GN=CAP1 PE=1 SV=5	3	1	1	1	475	51.9	8.06	1.67	813132	1
P04792	HSPB1_HUMAN	Heat shock protein beta-1 OS=Homo sapiens OX=9606 GN=HSPB1 PE=1 SV=2	5	1	1	1	205	22.8	6.4	1.89	524638	1
Q92552	RT27_HUMAN	28S ribosomal protein S27, mitochondrial OS=Homo sapiens OX=9606 GN=MRPS27 PE=1 SV=3	3	1	1	1	414	47.6	6.18	1.85	316768	1
P46781	RS9_HUMAN	40S ribosomal protein S9 OS=Homo sapiens OX=9606 GN=RPS9 PE=1 SV=3	4	1	1	1	194	22.6	10.65	1.91	265416	1
P04181	OAT_HUMAN	Ornithine aminotransferase, mitochondrial OS=Homo sapiens OX=9606 GN=OAT PE=1 SV=1	2	1	1	1	439	48.5	7.03	1.77	350431	1
Q9H857	NT5D2_HUMAN	5'-nucleotidase domain-containing protein 2 OS=Homo sapiens OX=9606 GN=NT5DC2 PE=1 SV=1	2	1	1	1	520	60.7	6.77	0	142290	1
Q15758	AAAT_HUMAN	Neutral amino acid transporter B(0) OS=Homo sapiens OX=9606 GN=SLC1A5 PE=1 SV=2	2	1	1	1	541	56.6	5.48	0		1
P27635	RL10_HUMAN	60S ribosomal protein L10 OS=Homo sapiens OX=9606 GN=RPL10 PE=1 SV=4	4	1	1	1	214	24.6	10.08	2.16	950735	1
P19623	SPEE_HUMAN	Spermidine synthase OS=Homo sapiens OX=9606 GN=SRM PE=1 SV=1	3	1	1	1	302	33.8	5.49	2.05	542557	1
Q13126	MTAP_HUMAN	S-methyl-5'-thioadenosine phosphorylase OS=Homo sapiens OX=9606 GN=MTAP PE=1 SV=2	6	1	1	1	283	31.2	7.18	0	159816	1
Q15717	ELAV1_HUMAN	ELAV-like protein 1 OS=Homo sapiens OX=9606 GN=ELAVL1 PE=1 SV=2	3	1	1	1	326	36.1	9.17	2.42	1.12516e+06	1
P50993	AT1A2_HUMAN	Sodium/potassium-transporting ATPase subunit alpha-2 OS=Homo sapiens OX=9606 GN=ATP1A2 PE=1 SV=1	2	1	1	1	1020	112.2	5.66	1.65		1
Q02978	M2OM_HUMAN	Mitochondrial 2-oxoglutarate/malate carrier protein OS=Homo sapiens OX=9606 GN=SLC25A11 PE=1 SV=3	3	1	1	1	314	34	9.91	2.23	484947	1
Q15046	SYK_HUMAN	Lysine--tRNA ligase OS=Homo sapiens OX=9606 GN=KARS PE=1 SV=3	1	1	1	1	597	68	6.35	0	474200	1
Q13510	ASAH1_HUMAN	Acid ceramidase OS=Homo sapiens OX=9606 GN=ASAH1 PE=1 SV=5	3	1	1	1	395	44.6	7.62	1.67	878868	1
Q9BPW8	NIPS1_HUMAN	Protein NipSnap homolog 1 OS=Homo sapiens OX=9606 GN=NIPSNAP1 PE=1 SV=1	3	1	1	1	284	33.3	9.31	0	1.08695e+06	1
Q9HC38	GLOD4_HUMAN	Glyoxalase domain-containing protein 4 OS=Homo sapiens OX=9606 GN=GLOD4 PE=1 SV=1	4	1	1	1	313	34.8	5.6	1.62	696097	1
Q99615	DNJC7_HUMAN	DnaJ homolog subfamily C member 7 OS=Homo sapiens OX=9606 GN=DNAJC7 PE=1 SV=2	3	1	1	1	494	56.4	6.96	1.7	357575	1
Q9H2U2	IPYR2_HUMAN	Inorganic pyrophosphatase 2, mitochondrial OS=Homo sapiens OX=9606 GN=PPA2 PE=1 SV=2	3	1	1	1	334	37.9	7.39	2.02	1.5011e+06	1
Q16778	H2B2E_HUMAN	Histone H2B type 2-E OS=Homo sapiens OX=9606 GN=HIST2H2BE PE=1 SV=3	7	1	1	1	126	13.9	10.32	1.92	1.84415e+06	1
P08311	CATG_HUMAN	Cathepsin G OS=Homo sapiens OX=9606 GN=CTSG PE=1 SV=2	4	1	1	1	255	28.8	11.19	0	199111	1
P21912	SDHB_HUMAN	Succinate dehydrogenase [ubiquinone] iron-sulfur subunit, mitochondrial OS=Homo sapiens OX=9606 GN=SDHB PE=1 SV=3	3	1	1	1	280	31.6	8.76	0	500678	1
Q9BTE3	MCMBP_HUMAN	Mini-chromosome maintenance complex-binding protein OS=Homo sapiens OX=9606 GN=MCMBP PE=1 SV=2	2	1	1	1	642	72.9	5.87	1.6		1
Q92499	DDX1_HUMAN	ATP-dependent RNA helicase DDX1 OS=Homo sapiens OX=9606 GN=DDX1 PE=1 SV=2	2	1	1	1	740	82.4	7.23	0	248662	1
P20618	PSB1_HUMAN	Proteasome subunit beta type-1 OS=Homo sapiens OX=9606 GN=PSMB1 PE=1 SV=2	6	1	1	1	241	26.5	8.13	2.03	716362	1
Q9NTK5	OLA1_HUMAN	Obg-like ATPase 1 OS=Homo sapiens OX=9606 GN=OLA1 PE=1 SV=2	3	1	1	1	396	44.7	7.81	2.09	388589	1
Q9BY49	PECR_HUMAN	Peroxisomal trans-2-enoyl-CoA reductase OS=Homo sapiens OX=9606 GN=PECR PE=1 SV=2	4	1	1	1	303	32.5	8.81	2.13		1
P31942	HNRH3_HUMAN	Heterogeneous nuclear ribonucleoprotein H3 OS=Homo sapiens OX=9606 GN=HNRNPH3 PE=1 SV=2	5	1	1	1	346	36.9	6.87	0		1
Q9UHB9	SRP68_HUMAN	Signal recognition particle subunit SRP68 OS=Homo sapiens OX=9606 GN=SRP68 PE=1 SV=2	2	1	1	1	627	70.7	8.56	0		1
P46459	NSF_HUMAN	Vesicle-fusing ATPase OS=Homo sapiens OX=9606 GN=NSF PE=1 SV=3	1	1	1	1	744	82.5	6.95	1.76	498649	1
Q15691	MARE1_HUMAN	Microtubule-associated protein RP/EB family member 1 OS=Homo sapiens OX=9606 GN=MAPRE1 PE=1 SV=3	7	1	1	1	268	30	5.14	0		1
Q92973	TNPO1_HUMAN	Transportin-1 OS=Homo sapiens OX=9606 GN=TNPO1 PE=1 SV=2	1	1	1	1	898	102.3	4.98	1.66		1
P09622	DLDH_HUMAN	Dihydrolipoyl dehydrogenase, mitochondrial OS=Homo sapiens OX=9606 GN=DLD PE=1 SV=2	4	1	1	1	509	54.1	7.85	2	2.09354e+06	1
P35613	BASI_HUMAN	Basigin OS=Homo sapiens OX=9606 GN=BSG PE=1 SV=2	4	1	1	1	385	42.2	5.66	1.76	284594	1
Q53GQ0	DHB12_HUMAN	Very-long-chain 3-oxoacyl-CoA reductase OS=Homo sapiens OX=9606 GN=HSD17B12 PE=1 SV=2	5	1	1	1	312	34.3	9.32	0	239230	1
P36542	ATPG_HUMAN	ATP synthase subunit gamma, mitochondrial OS=Homo sapiens OX=9606 GN=ATP5F1C PE=1 SV=1	3	1	1	1	298	33	9.22	2.08	1.41168e+06	1
P13473	LAMP2_HUMAN	Lysosome-associated membrane glycoprotein 2 OS=Homo sapiens OX=9606 GN=LAMP2 PE=1 SV=2	2	1	1	1	410	44.9	5.63	2.13	808370	1
Q92990	GLMN_HUMAN	Glomulin OS=Homo sapiens OX=9606 GN=GLMN PE=1 SV=2	2	1	1	1	594	68.2	5.33	0		1
Q96DR8	MUCL1_HUMAN	Mucin-like protein 1 OS=Homo sapiens OX=9606 GN=MUCL1 PE=1 SV=1	10	1	1	1	90	9	4.64	2.41	1.18085e+06	1
Q5TZA2	CROCC_HUMAN	Rootletin OS=Homo sapiens OX=9606 GN=CROCC PE=1 SV=1	0	1	1	1	2017	228.4	5.5	1.68	1.12713e+06	1
Q06323	PSME1_HUMAN	Proteasome activator complex subunit 1 OS=Homo sapiens OX=9606 GN=PSME1 PE=1 SV=1	6	1	1	1	249	28.7	6.02	0		1
P49721	PSB2_HUMAN	Proteasome subunit beta type-2 OS=Homo sapiens OX=9606 GN=PSMB2 PE=1 SV=1	7	1	1	1	201	22.8	7.02	0	1.26732e+06	1
Q9BQA1	MEP50_HUMAN	Methylosome protein 50 OS=Homo sapiens OX=9606 GN=WDR77 PE=1 SV=1	12	1	1	1	342	36.7	5.17	0		1
P28838	AMPL_HUMAN	Cytosol aminopeptidase OS=Homo sapiens OX=9606 GN=LAP3 PE=1 SV=3	2	1	1	1	519	56.1	7.93	1.94	655885	1
Q16576	RBBP7_HUMAN	Histone-binding protein RBBP7 OS=Homo sapiens OX=9606 GN=RBBP7 PE=1 SV=1	2	1	1	1	425	47.8	5.05	0	384914	1
P21281	VATB2_HUMAN	V-type proton ATPase subunit B, brain isoform OS=Homo sapiens OX=9606 GN=ATP6V1B2 PE=1 SV=3	3	1	1	1	511	56.5	5.81	0		1
P62491	RB11A_HUMAN	Ras-related protein Rab-11A OS=Homo sapiens OX=9606 GN=RAB11A PE=1 SV=3	5	1	1	1	216	24.4	6.57	2	895141	1
P02787	TRFE_HUMAN	Serotransferrin OS=Homo sapiens OX=9606 GN=TF PE=1 SV=3	2	1	1	1	698	77	7.12	0	1.61218e+06	1
P25685	DNJB1_HUMAN	DnaJ homolog subfamily B member 1 OS=Homo sapiens OX=9606 GN=DNAJB1 PE=1 SV=4	3	1	1	1	340	38	8.63	1.89	343416	1
P61769	B2MG_HUMAN	Beta-2-microglobulin OS=Homo sapiens OX=9606 GN=B2M PE=1 SV=1	8	1	1	1	119	13.7	6.52	1.67	445259	1
Q9BW92	SYTM_HUMAN	Threonine--tRNA ligase, mitochondrial OS=Homo sapiens OX=9606 GN=TARS2 PE=1 SV=1	2	1	1	1	718	81	7.3	0		1
P28074	PSB5_HUMAN	Proteasome subunit beta type-5 OS=Homo sapiens OX=9606 GN=PSMB5 PE=1 SV=3	5	1	1	1	263	28.5	6.92	0	612578	1
P12814	ACTN1_HUMAN	Alpha-actinin-1 OS=Homo sapiens OX=9606 GN=ACTN1 PE=1 SV=2	1	1	1	1	892	103	5.41	0	398238	1
P24752	THIL_HUMAN	Acetyl-CoA acetyltransferase, mitochondrial OS=Homo sapiens OX=9606 GN=ACAT1 PE=1 SV=1	2	1	1	1	427	45.2	8.85	0	609299	1
Q96G03	PGM2_HUMAN	Phosphoglucomutase-2 OS=Homo sapiens OX=9606 GN=PGM2 PE=1 SV=4	4	1	1	1	612	68.2	6.73	2.07		1
O96008	TOM40_HUMAN	Mitochondrial import receptor subunit TOM40 homolog OS=Homo sapiens OX=9606 GN=TOMM40 PE=1 SV=1	3	1	1	1	361	37.9	7.25	1.92	301924	1
P01009	A1AT_HUMAN	Alpha-1-antitrypsin OS=Homo sapiens OX=9606 GN=SERPINA1 PE=1 SV=3	2	1	1	1	418	46.7	5.59	0	704168	1
P62333	PRS10_HUMAN	26S proteasome regulatory subunit 10B OS=Homo sapiens OX=9606 GN=PSMC6 PE=1 SV=1	4	1	1	1	389	44.1	7.49	0	253695	1
Q969V3	NCLN_HUMAN	Nicalin OS=Homo sapiens OX=9606 GN=NCLN PE=1 SV=2	2	1	1	1	563	62.9	6.89	0	132586	1
P30048	PRDX3_HUMAN	Thioredoxin-dependent peroxide reductase, mitochondrial OS=Homo sapiens OX=9606 GN=PRDX3 PE=1 SV=3	5	1	1	1	256	27.7	7.78	0	480423	1
P08559	ODPA_HUMAN	Pyruvate dehydrogenase E1 component subunit alpha, somatic form, mitochondrial OS=Homo sapiens OX=9606 GN=PDHA1 PE=1 SV=3	2	1	1	1	390	43.3	8.06	1.65	450996	1
P49321	NASP_HUMAN	Nuclear autoantigenic sperm protein OS=Homo sapiens OX=9606 GN=NASP PE=1 SV=2	1	1	1	1	788	85.2	4.3	2.03	1.38679e+06	1
Q9UKA9	PTBP2_HUMAN	Polypyrimidine tract-binding protein 2 OS=Homo sapiens OX=9606 GN=PTBP2 PE=1 SV=1	2	1	1	1	531	57.5	8.66	1.87	1.78272e+06	1
P42704	LPPRC_HUMAN	Leucine-rich PPR motif-containing protein, mitochondrial OS=Homo sapiens OX=9606 GN=LRPPRC PE=1 SV=3	1	1	1	1	1394	157.8	6.13	1.86		1
Q9BS86	ZPBP1_HUMAN	Zona pellucida-binding protein 1 OS=Homo sapiens OX=9606 GN=ZPBP PE=2 SV=1	2	1	1	1	351	40.1	9.28	2.14	656960	1
P25205	MCM3_HUMAN	DNA replication licensing factor MCM3 OS=Homo sapiens OX=9606 GN=MCM3 PE=1 SV=3	1	1	1	1	808	90.9	5.77	1.8	427158	1
Q9UNN5	FAF1_HUMAN	FAS-associated factor 1 OS=Homo sapiens OX=9606 GN=FAF1 PE=1 SV=2	2	1	1	1	650	73.9	4.88	1.68		1
P47895	AL1A3_HUMAN	Aldehyde dehydrogenase family 1 member A3 OS=Homo sapiens OX=9606 GN=ALDH1A3 PE=1 SV=2	2	1	1	1	512	56.1	7.25	1.64	627495	1
O43707	ACTN4_HUMAN	Alpha-actinin-4 OS=Homo sapiens OX=9606 GN=ACTN4 PE=1 SV=2	1	1	1	1	911	104.8	5.44	0	205436	1
P09488	GSTM1_HUMAN	Glutathione S-transferase Mu 1 OS=Homo sapiens OX=9606 GN=GSTM1 PE=1 SV=3	4	1	1	1	218	25.7	6.7	0	1.52083e+06	1
P00387	NB5R3_HUMAN	NADH-cytochrome b5 reductase 3 OS=Homo sapiens OX=9606 GN=CYB5R3 PE=1 SV=3	6	1	1	1	301	34.2	7.59	0		1
P06239	LCK_HUMAN	Tyrosine-protein kinase Lck OS=Homo sapiens OX=9606 GN=LCK PE=1 SV=6	2	1	1	1	509	58	5.36	2.07	1.69282e+06	1
Q01469	FABP5_HUMAN	Fatty acid-binding protein 5 OS=Homo sapiens OX=9606 GN=FABP5 PE=1 SV=3	8	1	1	1	135	15.2	7.01	1.93	1.51456e+06	1
Q14166	TTL12_HUMAN	Tubulin--tyrosine ligase-like protein 12 OS=Homo sapiens OX=9606 GN=TTLL12 PE=1 SV=2	2	1	1	1	644	74.4	5.53	1.61	348664	1
Q16186	ADRM1_HUMAN	Proteasomal ubiquitin receptor ADRM1 OS=Homo sapiens OX=9606 GN=ADRM1 PE=1 SV=2	4	1	1	1	407	42.1	5.07	0	377187	1
P09012	SNRPA_HUMAN	U1 small nuclear ribonucleoprotein A OS=Homo sapiens OX=9606 GN=SNRPA PE=1 SV=3	3	1	1	1	282	31.3	9.83	1.79	773849	1
P15170	ERF3A_HUMAN	Eukaryotic peptide chain release factor GTP-binding subunit ERF3A OS=Homo sapiens OX=9606 GN=GSPT1 PE=1 SV=1	2	1	1	1	499	55.7	5.62	2.76	1.22266e+06	1
O15519	CFLAR_HUMAN	CASP8 and FADD-like apoptosis regulator OS=Homo sapiens OX=9606 GN=CFLAR PE=1 SV=1	8	1	1	1	480	55.3	8	0		1
O95202	LETM1_HUMAN	Mitochondrial proton/calcium exchanger protein OS=Homo sapiens OX=9606 GN=LETM1 PE=1 SV=1	2	1	1	1	739	83.3	6.7	0	514761	1
P04062	GLCM_HUMAN	Lysosomal acid glucosylceramidase OS=Homo sapiens OX=9606 GN=GBA PE=1 SV=3	1	1	1	1	536	59.7	7.61	0		1
Q16531	DDB1_HUMAN	DNA damage-binding protein 1 OS=Homo sapiens OX=9606 GN=DDB1 PE=1 SV=1	1	1	1	1	1140	126.9	5.26	1.78	502473	1
P08246	ELNE_HUMAN	Neutrophil elastase OS=Homo sapiens OX=9606 GN=ELANE PE=1 SV=1	4	1	1	1	267	28.5	9.35	1.94	1.02242e+06	1
P62805	H4_HUMAN	Histone H4 OS=Homo sapiens OX=9606 GN=HIST1H4A PE=1 SV=2	12	1	1	1	103	11.4	11.36	2.1	1.13936e+06	1
Q53H12	AGK_HUMAN	Acylglycerol kinase, mitochondrial OS=Homo sapiens OX=9606 GN=AGK PE=1 SV=2	3	1	1	1	422	47.1	8.09	1.63	275732	1
Q96TA2	YMEL1_HUMAN	ATP-dependent zinc metalloprotease YME1L1 OS=Homo sapiens OX=9606 GN=YME1L1 PE=1 SV=2	1	1	1	1	773	86.4	8.76	0	827264	1
Q14409	GLPK3_HUMAN	Glycerol kinase 3 OS=Homo sapiens OX=9606 GN=GK3P PE=2 SV=2	1	1	1	1	553	60.6	6.39	1.7	822837	1
P62269	RS18_HUMAN	40S ribosomal protein S18 OS=Homo sapiens OX=9606 GN=RPS18 PE=1 SV=3	5	1	1	1	152	17.7	10.99	0	432384	1
Q8IZK6	MCLN2_HUMAN	Mucolipin-2 OS=Homo sapiens OX=9606 GN=MCOLN2 PE=1 SV=2	1	1	1	1	566	65.9	7.61	2.06	14331411	1
Q9Y6R1	S4A4_HUMAN	Electrogenic sodium bicarbonate cotransporter 1 OS=Homo sapiens OX=9606 GN=SLC4A4 PE=1 SV=1	3	1	1	1	1079	121.4	6.8	0		1
O75618	DEDD_HUMAN	Death effector domain-containing protein OS=Homo sapiens OX=9606 GN=DEDD PE=1 SV=1	2	1	1	1	318	36.8	8.85	1.65	715317	1
P36957	ODO2_HUMAN	Dihydrolipoyllysine-residue succinyltransferase component of 2-oxoglutarate dehydrogenase complex, mitochondrial OS=Homo sapiens OX=9606 GN=DLST PE=1 SV=4	2	1	1	1	453	48.7	8.95	2.19	6782200	1
Q01813	PFKAP_HUMAN	ATP-dependent 6-phosphofructokinase, platelet type OS=Homo sapiens OX=9606 GN=PFKP PE=1 SV=2	1	1	1	1	784	85.5	7.55	1.93		1
Q9UJQ1	LAMP5_HUMAN	Lysosome-associated membrane glycoprotein 5 OS=Homo sapiens OX=9606 GN=LAMP5 PE=1 SV=1	11	1	1	1	280	31.5	6.46	0		1
P51114	FXR1_HUMAN	Fragile X mental retardation syndrome-related protein 1 OS=Homo sapiens OX=9606 GN=FXR1 PE=1 SV=3	2	1	1	1	621	69.7	6.15	0	147294	1
Q99497	PARK7_HUMAN	Protein/nucleic acid deglycase DJ-1 OS=Homo sapiens OX=9606 GN=PARK7 PE=1 SV=2	4	1	1	1	189	19.9	6.79	0	889397	1
Q9H0W5	CCDC8_HUMAN	Coiled-coil domain-containing protein 8 OS=Homo sapiens OX=9606 GN=CCDC8 PE=1 SV=2	4	1	1	1	538	59.3	8.63	0		1
Q86TJ2	TAD2B_HUMAN	Transcriptional adapter 2-beta OS=Homo sapiens OX=9606 GN=TADA2B PE=1 SV=2	2	1	1	1	420	48.4	7.83	1.79	594064	1
O75915	PRAF3_HUMAN	PRA1 family protein 3 OS=Homo sapiens OX=9606 GN=ARL6IP5 PE=1 SV=1	6	1	1	1	188	21.6	9.77	2.01	289580	1
P61313	RL15_HUMAN	60S ribosomal protein L15 OS=Homo sapiens OX=9606 GN=RPL15 PE=1 SV=2	3	1	1	1	204	24.1	11.62	1.84	466313	1
P38606	VATA_HUMAN	V-type proton ATPase catalytic subunit A OS=Homo sapiens OX=9606 GN=ATP6V1A PE=1 SV=2	2	1	1	1	617	68.3	5.52	2.05	811298	1
Q14807	KIF22_HUMAN	Kinesin-like protein KIF22 OS=Homo sapiens OX=9606 GN=KIF22 PE=1 SV=5	2	1	1	1	665	73.2	9.45	2.13	10395284	1
Q96HU8	DIRA2_HUMAN	GTP-binding protein Di-Ras2 OS=Homo sapiens OX=9606 GN=DIRAS2 PE=1 SV=1	6	1	1	1	199	22.5	8.76	2.22	7678195	1
Q96CT7	CC124_HUMAN	Coiled-coil domain-containing protein 124 OS=Homo sapiens OX=9606 GN=CCDC124 PE=1 SV=1	4	1	1	1	223	25.8	9.54	1.81		1
P08621	RU17_HUMAN	U1 small nuclear ribonucleoprotein 70 kDa OS=Homo sapiens OX=9606 GN=SNRNP70 PE=1 SV=2	3	1	1	1	437	51.5	9.94	0	379876	1
P17174	AATC_HUMAN	Aspartate aminotransferase, cytoplasmic OS=Homo sapiens OX=9606 GN=GOT1 PE=1 SV=3	5	1	1	1	413	46.2	7.01	0		1
Q7Z7A1	CNTRL_HUMAN	Centriolin OS=Homo sapiens OX=9606 GN=CNTRL PE=1 SV=2	0	1	1	1	2325	268.7	5.55	1.79	1.58478e+06	1
Q9P2H3	IFT80_HUMAN	Intraflagellar transport protein 80 homolog OS=Homo sapiens OX=9606 GN=IFT80 PE=1 SV=3	5	1	1	1	777	88	7.69	0	143654	1
O60840	CAC1F_HUMAN	Voltage-dependent L-type calcium channel subunit alpha-1F OS=Homo sapiens OX=9606 GN=CACNA1F PE=1 SV=2	1	1	1	1	1977	220.5	6.1	0		1
Q99829	CPNE1_HUMAN	Copine-1 OS=Homo sapiens OX=9606 GN=CPNE1 PE=1 SV=1	2	1	1	1	537	59	5.83	0	87762.7	1
Q8WVM8	SCFD1_HUMAN	Sec1 family domain-containing protein 1 OS=Homo sapiens OX=9606 GN=SCFD1 PE=1 SV=4	2	1	1	1	642	72.3	6.27	0	148358	1
Q4G0P3	HYDIN_HUMAN	Hydrocephalus-inducing protein homolog OS=Homo sapiens OX=9606 GN=HYDIN PE=1 SV=3	0	1	1	1	5121	575.5	6.06	0		1
Q96PN6	ADCYA_HUMAN	Adenylate cyclase type 10 OS=Homo sapiens OX=9606 GN=ADCY10 PE=1 SV=3	0	1	1	1	1610	187	7.31	0		1
Q14686	NCOA6_HUMAN	Nuclear receptor coactivator 6 OS=Homo sapiens OX=9606 GN=NCOA6 PE=1 SV=3	1	1	1	1	2063	219	9.36	2.21	4.87627e+06	1
A5PKW4	PSD1_HUMAN	PH and SEC7 domain-containing protein 1 OS=Homo sapiens OX=9606 GN=PSD PE=1 SV=2	1	1	1	1	1024	109.5	6.87	1.73	641049	1
P05120	PAI2_HUMAN	Plasminogen activator inhibitor 2 OS=Homo sapiens OX=9606 GN=SERPINB2 PE=1 SV=2	2	1	1	1	415	46.6	5.63	2.13		1
Q6ZRR7	LRRC9_HUMAN	Leucine-rich repeat-containing protein 9 OS=Homo sapiens OX=9606 GN=LRRC9 PE=2 SV=2	0	1	1	1	1453	166.8	7.65	0	1486710	1
P46977	STT3A_HUMAN	Dolichyl-diphosphooligosaccharide--protein glycosyltransferase subunit STT3A OS=Homo sapiens OX=9606 GN=STT3A PE=1 SV=2	2	1	1	1	705	80.5	8.07	0	1.01899e+06	1
Q6UWN5	LYPD5_HUMAN	Ly6/PLAUR domain-containing protein 5 OS=Homo sapiens OX=9606 GN=LYPD5 PE=1 SV=2	3	1	1	1	251	26.9	7.24	0	1.67556e+06	1
Q9Y5I4	PCDC2_HUMAN	Protocadherin alpha-C2 OS=Homo sapiens OX=9606 GN=PCDHAC2 PE=2 SV=1	1	1	1	1	1007	109.4	5.41	1.68	6706320	1
Q9UMX0	UBQL1_HUMAN	Ubiquilin-1 OS=Homo sapiens OX=9606 GN=UBQLN1 PE=1 SV=2	3	1	1	1	589	62.5	5.11	1.6		1
Q9BQS8	FYCO1_HUMAN	FYVE and coiled-coil domain-containing protein 1 OS=Homo sapiens OX=9606 GN=FYCO1 PE=1 SV=3	1	1	1	1	1478	166.9	4.92	0	2.53471e+06	1
Q8NC51	PAIRB_HUMAN	Plasminogen activator inhibitor 1 RNA-binding protein OS=Homo sapiens OX=9606 GN=SERBP1 PE=1 SV=2	3	1	1	1	408	44.9	8.65	1.8	949756	1
